# Supplementary material for: Elucidating drivers of oral epithelial dysplasia formation and malignant transformation to cancer using RNAseq
Source: Oncotarget. 2015 Oct 19;6(37):40186–201. doi: 10.18632/oncotarget.5529 (PMC4741888; doi:10.18632/oncotarget.5529)
Supplement: Supplementary file 2 [file oncotarget-06-40186-s002.xlsx]

## Sheet: SuppTableS1_PatientClinicalInfo
Supplemental Table S1: Clinical information for the 19 patients used in this study
Patient ID	Sex	age at surgery	cancer site	Smoking Status	Pack Years	Smoking Duration (y)	Alcohol Intake	Units per week	Poor DentalOral Hygiene	Lichen Planus	time since first symptom (m)	nodal metastases at surgery	HPV status by RNA alignment
PG004	M	79	anterior tongue	Former Smoker	3045	30	None	0	No	Yes	NA	No	No
PG038	M	52	left lateral tongue	Former Smoker	5	32	None	0	No	No	NA	No	No
PG049	F	60	left mandible and floor of mouth	Current Smoker	22	30	None	0	Yes	No	2	Yes	No
PG063	F	57	left lateral tongue & left lingual alveolus	Current Smoker	44	30	Yes	28	No	No	NA	?	No
PG079	M	54	left cheek	Former Smoker	15	15	Yes	5-10	No	Yes	NA	No	No
PG086	M	64	left tongue	Former Smoker	20	20	Yes	60	No	No	4	Yes	No
PG105	F	72	left lateral tongue anterior	Never smoked	0	0	None	0	No	No	NA	Yes	No
PG108	M	72	right floor of mouth and ventral tongue	Former Smoker	47	57	Yes	45	No	No	1.5	No	No
PG114	F	59	right lateral tongue	Never smoked	0	0	Yes	<5	No	No	18	Yes	No
PG122	M	43	Right floor of mouth	Current Smoker	45	30	Yes	>200	Yes	No	1.5	Yes	No
PG123	F	54	Right floor of mouth	Former Smoker	42	28	Yes	98	No	No	2	No	No
PG129	M	69	right soft palate	Current Smoker	75	51	Yes	>40	No	No	NA	No	No
PG136	F	71	right posterio-lateral tongue	Never smoked	0	0	None	0	No	No	NA	Yes	No
PG137	M	52	left lateral tongue	Current Smoker	37	37	Yes Prev Excess	21	Yes	No	1.5	Yes	LOW (0.6% of the reads that align in a HPV+ tumour)
PG144	M	90	left tongue	Former Smoker	42	56	Yes	21	Yes	No	2	No	No
PG146	M	75	right lateral tongue	Former Smoker	25.5	34	Yes	>10	No	No	1	Yes	No
PG174	M	85	right lateral tongue	Never smoked	0	0	Yes	<5	No	No	3	No	NA
PG187	M	49	left retromolar/soft palate	Former Smoker	33.5	87.5	Yes Prev Excess	>300	Yes	No	1	Yes	No
PG192	M	73	left ventral/lateral tongue	Former Smoker	26	26	Yes	<5	No	No	1.5	No	No

## Sheet: SuppTableS2_AlignStats
Supplemental Table S2: Alignment statistics for all 57 samples sequenced in this study (19 patients, with a trio of samples per patient). N: normal oral mucosa, D: oral dysplasia, T: oral squamous cell tumour.
Sample	Millions					%Mapped	%UniquelyMapped	%RibosomalBases	%IntronicBases	%IntergenicBases	%mRNABases	%CorrectStrand
	Alignments	UniqueReads	Multireads	UnmappedReads	TotalReads
PG004_D	62.6129	43.3132	3.73329	14.2968	61.3433	0.76	0.7	0.000504	0.44726	0.271384	0.280852	0.960094
PG004_N	44.5066	31.7408	2.53145	12.7474	47.0197	0.72	0.67	0.000458	0.467123	0.294728	0.237691	0.957864
PG004_T	54.9303	30.3729	5.1346	19.0994	54.607	0.65	0.55	8e-06	0.418958	0.521544	0.05949	0.849244
PG038_D	57.3253	42.026	3.01076	11.7627	56.7995	0.79	0.73	1e-06	0.464832	0.171387	0.36378	0.979864
PG038_N	79.6155	59.1079	3.97724	13.484	76.5691	0.82	0.77	1e-06	0.478731	0.167751	0.353517	0.981497
PG038_T	65.4072	48.7402	3.30612	14.3483	66.3947	0.78	0.73	1e-06	0.510032	0.183641	0.306326	0.975046
PG049_D	59.7865	44.6934	3.05485	10.6813	58.4296	0.81	0.76	0.000394	0.453025	0.313021	0.23356	0.974395
PG049_N	57.3131	43.1909	2.79816	7.3655	53.3546	0.86	0.8	0.000383	0.453704	0.307944	0.237968	0.978973
PG049_T	67.0093	40.7389	4.77661	9.30691	54.8224	0.83	0.74	0.000249	0.423762	0.29179	0.284198	0.983156
PG063_D	113.964	85.4098	5.66385	23.3441	114.418	0.79	0.74	0.000397	0.404747	0.314924	0.279932	0.97914
PG063_N	126.635	87.4295	7.63166	28.5241	123.585	0.76	0.7	0.000445	0.375918	0.328073	0.295564	0.976843
PG063_T	45.1337	25.9075	3.61814	11.3689	40.8946	0.72	0.63	2.6e-05	0.418144	0.471133	0.110697	0.91358
PG079_D	60.4999	43.9904	3.26898	12.16	59.4194	0.79	0.74	0.000378	0.492334	0.282176	0.225112	0.957592
PG079_N	71.2281	54.4977	3.30773	14.9243	72.7298	0.79	0.74	0.000364	0.508151	0.263389	0.228095	0.958196
PG079_T	56.9342	42.9633	2.72968	11.7916	57.4845	0.79	0.74	0.000637	0.480676	0.279919	0.238768	0.952578
PG086_D	83.0515	47.5542	6.85368	22.6918	77.0997	0.7	0.61	0.00015	0.518598	0.35986	0.121392	0.972915
PG086_N	333.509	142.986	34.0233	58.49	235.499	0.751634	0.607161	9.3e-05	0.432155	0.467977	0.099775	0.977544
PG086_T	154.158	68.6627	15.7908	31.5801	116.034	0.72	0.59	5.9e-05	0.464146	0.434916	0.100879	0.978225
PG105_D	49.7413	39.4911	2.0678	8.19158	49.7505	0.83	0.79	7e-06	0.521895	0.162766	0.315332	0.967751
PG105_N	58.5093	45.9934	2.49708	11.7993	60.2898	0.8	0.76	9e-06	0.464425	0.155803	0.379763	0.970989
PG105_T	82.2805	64.954	3.51789	13.5692	82.041	0.83	0.79	1e-06	0.504253	0.137742	0.358004	0.970049
PG108_D	66.4816	48.2289	3.79708	14.2693	66.2953	0.78	0.72	0.000582	0.443429	0.307374	0.248615	0.958198
PG108_N	103.437	79.74	4.81798	17.3141	101.872	0.83	0.78	0.000716	0.432802	0.309596	0.256886	0.973751
PG108_T	86.973	50.6107	7.1791	17.9829	75.7727	0.76	0.66	0.000241	0.412115	0.381111	0.206534	0.970579
PG114_D	103.176	83.7737	3.9568	17.0786	104.809	0.83	0.79	0.001633	0.447147	0.285672	0.265548	0.964396
PG114_N	73.0435	57.4138	3.13744	10.5001	71.0514	0.85	0.8	0.001768	0.412772	0.325987	0.259473	0.971426
PG114_T	67.6362	45.1747	4.28027	11.8978	61.3527	0.8	0.73	0.001322	0.423797	0.391859	0.183022	0.935803
PG122_D	93.5098	72.859	4.27156	17.609	94.7395	0.81	0.76	0.001238	0.471431	0.298269	0.229062	0.964547
PG122_N	60.7564	43.3202	3.61791	35.0248	81.9629	0.57	0.52	0.000413	0.597031	0.262068	0.140488	0.968575
PG122_T	107.391	82.3912	5.05581	19.0736	106.521	0.82	0.77	0.001414	0.440042	0.293023	0.265521	0.954688
PG123_D	58.4443	46.3653	2.47128	10.4248	59.2614	0.82	0.78	0.000586	0.509396	0.239032	0.250986	0.956695
PG123_N	37.7751	26.3634	2.36663	23.4937	52.2238	0.55	0.5	0.000743	0.418313	0.422683	0.158262	0.951634
PG123_T	54.533	41.7412	2.57292	9.58826	53.9024	0.82	0.77	0.000531	0.466466	0.259814	0.273189	0.976056
PG129_D	108.612	84.5971	4.84495	19.5997	109.042	0.82	0.77	0.000354	0.485804	0.288712	0.22513	0.962763
PG129_N	76.3231	59.2685	3.46989	13.197	75.9354	0.82	0.78	0.000541	0.438809	0.299429	0.261221	0.969032
PG129_T	117.231	84.6434	6.5221	20.4666	111.632	0.81	0.75	0.000197	0.489778	0.290486	0.21954	0.970322
PG136_D	113.416	91.8651	4.2876	20.5706	116.723	0.82	0.78	0.00025	0.537091	0.205806	0.256853	0.976666
PG136_N	43.3385	34.9832	1.67229	8.95249	45.608	0.8	0.76	1e-05	0.577536	0.154178	0.268276	0.979713
PG136_T	68.6651	45.6556	4.43992	18.1906	68.2861	0.73	0.66	0.000133	0.480021	0.307742	0.212104	0.965753
PG137_D	69.7709	54.9817	2.9203	15.2189	73.121	0.79	0.75	0.000306	0.520804	0.230535	0.248355	0.968385
PG137_N	84.0559	65.2857	3.75915	17.3841	86.4289	0.79	0.75	0.000526	0.491389	0.253416	0.254669	0.978315
PG137_T	51.2096	31.6382	3.89901	41.0885	76.6257	0.46	0.41	5.1e-05	0.440021	0.456298	0.10363	0.927786
PG144_D	85.7741	66.7172	3.76642	19.8926	90.3763	0.77	0.73	0.000467	0.474742	0.335026	0.189766	0.955311
PG144_N	101.295	80.3431	4.27792	20.16	104.781	0.8	0.76	0.000626	0.485516	0.311727	0.202132	0.962949
PG144_T	66.4086	43.9961	4.32269	26.0415	74.3603	0.64	0.59	5.2e-05	0.450708	0.425516	0.123724	0.919997
PG146_D	69.6546	56.2158	2.67678	19.3245	78.2171	0.75	0.71	0.000298	0.473921	0.398257	0.127523	0.89994
PG146_N	81.7094	60.6091	4.13124	19.4148	84.1552	0.76	0.72	0.001106	0.385933	0.336778	0.276183	0.97373
PG146_T	80.092	61.9611	3.60308	20.8475	86.4117	0.75	0.71	0.000316	0.466216	0.385061	0.148406	0.91788
PG174_D	44.8419	34.213	2.05877	6.11219	42.384	0.85	0.8	0.000915	0.46325	0.31881	0.217025	0.918233
PG174_N	53.2085	43.4545	1.96324	7.83081	53.2486	0.85	0.81	0.000639	0.496091	0.252456	0.250815	0.962535
PG174_T	133.622	98.3015	6.92034	64.862	170.084	0.61	0.57	0.000829	0.442955	0.299298	0.256918	0.940682
PG187_D	68.2022	53.8583	2.85738	13.389	70.1047	0.8	0.76	0.0005	0.483072	0.303111	0.213317	0.937117
PG187_N	52.0667	41.38	2.17512	12.0514	55.6066	0.78	0.74	0.000644	0.482638	0.287695	0.229024	0.955764
PG187_T	53.1118	32.1544	3.92915	14.2782	50.3617	0.71	0.63	5.1e-05	0.423882	0.517534	0.058533	0.832903
PG192_D	70.557	52.686	3.52314	17.2275	73.4366	0.76	0.71	0.000472	0.53553	0.272361	0.191637	0.96008
PG192_N	56.3921	39.9926	3.18958	19.1613	62.3435	0.69	0.64	0.000348	0.507778	0.309565	0.18231	0.955602
PG192_T	69.1659	46.3362	4.57632	36.0015	86.914	0.58	0.53	0.000223	0.470746	0.331692	0.19734	0.969066
AVERAGE	79.2286	55.7348	4.57201	18.5447	78.8515	0.76266	0.706792	0.000449228	0.468102	0.307541	0.223907	0.956533
STANDARD DEVIATION	42.2916	21.5523	4.47523	10.977	32.4971	0.0787754	0.0856818	0.000415225	0.0432282	0.087622	0.0727353	0.0291828

## Sheet: SuppTableS3_DEGs
Supplemental Table S3: The log2 fold change (Log2FC) and Benjamini-Hochberg corrected p-value (p.adj) for each pairwise comparison in our analyses.
Red highlights genes that are differentially expressed in at least one pairwise comparison, and the significant (<0.01) adjusted p-values
GeneID	GeneName	GeneType	NvD_Log2FC	NvD_p.adj	DvT_Log2FC	DvT_p.adj	NvT_Log2FC	NvT_p.adj
ENSG00000111405	ENDOU	protein_coding	-1.85066	2.62e-09	-1.82114	1.95e-09	-3.71395	5.37e-39
ENSG00000133710	SPINK5	protein_coding	-1.57729	3.04e-07	-2.04718	7.49e-07	-3.59078	1.29e-33
ENSG00000170477	KRT4	protein_coding	-2.52786	5.15e-11	-3.5026	2.03e-06	-6.1584	1.29e-33
ENSG00000231062	AC103563.9	antisense	-2.4261	9.83e-11	-1.93905	7.27e-06	-4.4265	1.29e-33
ENSG00000163209	SPRR3	protein_coding	-1.40659	2.9e-05	-4.21284	6.76e-12	-5.41411	1.59e-31
ENSG00000134531	EMP1	protein_coding	-1.3838	6.44e-08	-1.76914	2.32e-08	-3.17376	2.98e-31
ENSG00000172005	MAL	protein_coding	-2.14476	4.01e-09	-2.2319	1.81e-05	-4.55846	1.8e-30
ENSG00000145879	SPINK7	protein_coding	-1.01917	0.0613717	-2.71253	1.15e-08	-3.70874	9.42e-29
ENSG00000143536	CRNN	protein_coding	-1.85976	2.41e-05	-3.69382	4e-09	-5.42411	3.98e-28
ENSG00000185873	TMPRSS11B	protein_coding	-2.08834	8.1e-06	-3.09187	1.17e-14	-5.25359	2.01e-27
ENSG00000203688	RP11-351J23.1	lincRNA	-2.28244	5.23e-07	-2.87355	8.69e-07	-5.17644	7.67e-27
ENSG00000136155	SCEL	protein_coding	-1.17862	0.000522164	-2.29198	1.38e-07	-3.44734	1.63e-25
ENSG00000224658	RP11-631F7.1	antisense	-1.2819	0.000103849	-1.63433	2.3e-08	-2.91303	2.12e-25
ENSG00000125780	TGM3	protein_coding	-1.31607	0.000210189	-2.9771	1.15e-08	-4.30764	2.57e-25
ENSG00000229732	AC019349.5	antisense	-1.74153	1.26e-08	-3.14361	7.16e-08	-4.92447	4.34e-25
ENSG00000196611	MMP1	protein_coding	2.34735	0.00117673	2.79238	9.25e-05	4.98167	7.38e-25
ENSG00000171401	KRT13	protein_coding	-1.6172	4.83e-07	-2.66523	2.03e-06	-4.49028	1.23e-24
ENSG00000170423	KRT78	protein_coding	-1.77309	8.03e-06	-2.16004	4.89e-07	-4.02536	2.85e-24
ENSG00000256005	AC093734.1	pseudogene	0.847464	1	8.00446	2.99e-19	8.36667	2.65e-23
ENSG00000111961	SASH1	protein_coding	-0.99943	3.75e-05	-1.24428	0.000627901	-2.28127	2.96e-23
ENSG00000225243	RP1-127D3.4	antisense	-1.50129	2.08e-05	-1.85617	0.000290696	-3.49568	1.4e-22
ENSG00000183347	GBP6	protein_coding	-1.26951	4.15e-05	-2.32387	2.84e-07	-3.59095	1.5e-22
ENSG00000171476	HOPX	protein_coding	-1.21898	1.53e-05	-2.0524	1.12e-06	-3.25657	1.71e-22
ENSG00000228314	CYP4F29P	pseudogene	-2.88569	5.15e-11	-1.5964	0.00540649	-4.44955	3.26e-22
ENSG00000160213	CSTB	protein_coding	-1.11796	0.000304381	-2.02427	7.83e-06	-3.12694	2.39e-21
ENSG00000108242	CYP2C18	protein_coding	-0.522581	0.436052	-2.71308	6.16e-15	-3.26013	2.89e-21
ENSG00000224347	SCEL-AS1	antisense	-1.13768	0.00211896	-1.91465	1.85e-08	-3.04619	7.39e-21
ENSG00000164120	HPGD	protein_coding	-0.563013	0.160958	-1.66055	3.19e-08	-2.26978	1.66e-20
ENSG00000171346	KRT15	protein_coding	-0.736223	0.0803931	-1.94317	1.07e-05	-2.79947	1.99e-20
ENSG00000136694	IL36A	protein_coding	-1.02357	0.0270202	-2.93541	2.3e-08	-3.88588	3.84e-20
ENSG00000140519	RHCG	protein_coding	-1.2829	2.7e-05	-2.23821	8.05e-09	-3.55378	6.2e-20
ENSG00000215559	ANKRD20A11P	pseudogene	-2.43744	1.59e-08	-1.42641	0.00286847	-4.01294	6.42e-20
ENSG00000250026	RP11-646E20.6	pseudogene	-1.36813	0.000200971	-1.82423	9.6e-06	-3.38853	1.03e-19
ENSG00000166535	A2ML1	protein_coding	-1.15786	0.000104112	-1.58567	9.16e-05	-2.79766	1.89e-19
ENSG00000108924	HLF	protein_coding	-0.931502	0.00288662	-1.29152	1.72e-05	-2.2761	2.18e-19
ENSG00000226894	TMPRSS11BNL	protein_coding	-1.46142	0.00267489	-3.36724	2.15e-10	-4.9749	3.02e-19
ENSG00000198478	SH3BGRL2	protein_coding	-1.41079	9.41e-06	-1.25549	0.00032612	-2.72952	1.66e-18
ENSG00000142623	PADI1	protein_coding	-2.0009	6.17e-05	-1.33766	0.00194119	-3.42072	1.98e-18
ENSG00000266846	RP11-793A3.2	antisense	-0.508258	0.129022	-1.27473	1.57e-05	-1.80959	2.75e-18
ENSG00000094963	FMO2	protein_coding	-1.3227	1.9e-05	-1.10833	0.00663679	-2.5743	2.94e-18
ENSG00000104447	TRPS1	protein_coding	-0.709514	0.000838114	-1.40532	1.6e-05	-2.15953	2.99e-18
ENSG00000196782	MAML3	protein_coding	-0.768668	0.000768252	-1.16369	0.000491033	-1.97459	3.22e-18
ENSG00000172478	C2orf54	protein_coding	-1.51823	4.36e-05	-1.27566	0.00261749	-2.83211	4.49e-18
ENSG00000156413	FUT6	protein_coding	-1.3312	0.000996871	-1.57879	0.000788176	-3.01208	5.31e-18
ENSG00000126233	SLURP1	protein_coding	-1.71357	2.35e-06	-1.45198	0.00124522	-3.28958	6.08e-18
ENSG00000172382	PRSS27	protein_coding	-1.07322	0.000528567	-1.67147	1.12e-06	-2.81704	6.08e-18
ENSG00000074416	MGLL	protein_coding	-1.07805	0.000120131	-1.16863	0.00160004	-2.32674	1.1e-17
ENSG00000069011	PITX1	protein_coding	-0.924767	0.00318376	-1.40388	5.15e-07	-2.36432	2.05e-17
ENSG00000108602	ALDH3A1	protein_coding	-0.88435	0.0843187	-1.79036	5.27e-07	-2.79785	2.16e-17
ENSG00000250930	LNX1-AS1	antisense	-1.36698	0.0197347	-1.65546	0.0144815	-3.02916	2.16e-17
ENSG00000261068	RP11-7K24.3	lincRNA	-1.13228	5.82e-05	-1.44056	4.29e-06	-2.6336	2.24e-17
ENSG00000175065	DSG4	protein_coding	-0.795962	0.0298712	-1.69369	2.78e-07	-2.54395	2.33e-17
ENSG00000230965	SNX18P13	pseudogene	-2.52851	2.9e-05	-2.74761	1.46e-05	-5.21426	3.14e-17
ENSG00000087128	TMPRSS11E	protein_coding	-0.794888	0.264793	-2.54836	1.73e-09	-3.2267	4.93e-17
ENSG00000231335	AC107072.2	sense_intronic	-1.45542	0.0017434	-2.17642	6.5e-06	-3.67294	1.06e-16
ENSG00000214711	CAPN14	protein_coding	-1.32708	0.000106998	-1.44917	3.45e-06	-2.87928	1.11e-16
ENSG00000153802	TMPRSS11D	protein_coding	-0.543406	0.338182	-2.38232	7.37e-08	-2.91237	1.29e-16
ENSG00000121552	CSTA	protein_coding	-0.532829	0.315487	-2.16953	5.15e-07	-2.75579	1.34e-16
ENSG00000253736	RP11-779O18.3	antisense	-0.567654	0.00795849	-1.38067	8.1e-09	-1.98093	1.7e-16
ENSG00000118898	PPL	protein_coding	-1.09101	0.000151694	-1.27989	0.00224061	-2.41192	1.94e-16
ENSG00000224905	AP001347.6	processed_transcript	-1.51177	8.41e-08	-1.12247	4.35e-05	-2.65711	2.14e-16
ENSG00000226622	AC092155.4	antisense	-1.30712	3.84e-05	-1.01294	0.00574665	-2.41436	2.17e-16
ENSG00000251187	CTC-459M5.2	antisense	-0.800864	0.000277833	-1.18591	2.31e-05	-2.03466	2.96e-16
ENSG00000261040	CTD-2319I12.1	processed_transcript	-0.714235	0.0662099	-1.65672	8.1e-09	-2.37367	3.68e-16
ENSG00000186481	ANKRD20A5P	pseudogene	-2.2665	8.31e-09	-0.847101	0.0479921	-3.09398	7.09e-16
ENSG00000251076	RP11-526F3.1	antisense	-0.877918	2.64e-05	-1.02364	0.000238169	-1.96516	7.25e-16
ENSG00000165072	MAMDC2	protein_coding	-1.13228	5.79e-06	-0.939087	0.000180464	-2.11629	9.64e-16
ENSG00000198807	PAX9	protein_coding	-1.24145	0.00269189	-1.73443	2.32e-08	-3.08888	1.64e-15
ENSG00000187054	TMPRSS11A	protein_coding	-0.645378	0.265398	-2.1374	3.14e-07	-2.898	1.74e-15
ENSG00000131484	RP11-798G7.5	antisense	-0.725995	0.00315111	-1.22239	1.6e-05	-2.00901	1.9e-15
ENSG00000172201	ID4	protein_coding	-1.23946	0.000194672	-1.03895	0.00123559	-2.34855	1.96e-15
ENSG00000091128	LAMB4	protein_coding	-1.81504	1.44e-07	-0.638649	0.218992	-2.61209	2.28e-15
ENSG00000136689	IL1RN	protein_coding	-1.02384	0.000138266	-1.75652	4.45e-05	-2.74057	2.48e-15
ENSG00000165841	CYP2C19	protein_coding	-0.809257	0.0502804	-1.50977	0.000290696	-2.3879	2.98e-15
ENSG00000197641	SERPINB13	protein_coding	-0.457343	0.549392	-2.59873	1.37e-08	-3.05889	3.08e-15
ENSG00000106258	CYP3A5	protein_coding	-1.04487	0.000361744	-1.40002	8.1e-09	-2.49357	4.17e-15
ENSG00000163141	BNIPL	protein_coding	-1.04143	9.92e-05	-0.948422	0.000255519	-2.03062	4.67e-15
ENSG00000099204	ABLIM1	protein_coding	-0.613856	0.00592175	-1.39801	4.13e-05	-2.07698	4.83e-15
ENSG00000108839	ALOX12	protein_coding	-1.27179	0.000111742	-0.983027	0.000116529	-2.2848	6.34e-15
ENSG00000188505	NCCRP1	protein_coding	-0.999961	0.00620401	-1.52259	4.44e-05	-2.5773	6.71e-15
ENSG00000122641	INHBA	protein_coding	1.95213	0.000216366	1.85558	0.004004	3.97159	8.26e-15
ENSG00000127249	ATP13A4	protein_coding	-0.70233	0.117005	-1.4668	0.00026105	-2.23186	8.46e-15
ENSG00000133985	TTC9	protein_coding	-0.61591	0.130306	-1.26248	2.03e-06	-1.91303	9.17e-15
ENSG00000186889	TMEM17	protein_coding	-1.08929	0.00632396	-1.58095	7.63e-07	-2.75372	9.33e-15
ENSG00000169509	CRCT1	protein_coding	-0.949513	0.00525084	-1.69311	1.1e-05	-2.65964	1.01e-14
ENSG00000222047	C10orf55	protein_coding	1.40037	0.000226505	0.872386	0.0389022	2.34227	1.07e-14
ENSG00000154198	CYP4Z2P	pseudogene	-1.40448	1.03e-08	-1.27073	0.00152815	-2.66821	1.18e-14
ENSG00000251537	TRIM16	protein_coding	-0.906695	0.0112239	-1.08615	0.000860187	-2.05534	1.62e-14
ENSG00000257652	AC019173.1	protein_coding	-1.05611	0.0522728	-1.69491	2.9e-06	-2.68809	1.74e-14
ENSG00000205246	RPSAP58	protein_coding	-1.69414	4.61e-06	-0.660947	0.0835688	-2.47214	1.79e-14
ENSG00000164520	RAET1E	protein_coding	-0.969733	0.00078998	-1.34853	5.12e-05	-2.37254	1.8e-14
ENSG00000148498	PARD3	protein_coding	-0.457649	0.0603133	-1.1415	0.000145328	-1.64259	1.87e-14
ENSG00000224186	CTC-203F4.1	protein_coding	-0.784591	0.00877004	-1.14132	0.00109801	-1.98222	2.12e-14
ENSG00000270071	AP001172.2	lincRNA	-0.652048	0.0523633	-1.24928	5.96e-06	-1.98198	3.05e-14
ENSG00000163687	DNASE1L3	protein_coding	-0.453498	0.61296	-1.64399	5.91e-07	-2.10573	3.54e-14
ENSG00000145916	RMND5B	protein_coding	-0.70522	0.00140711	-0.720821	0.0022423	-1.47658	4.07e-14
ENSG00000171119	NRTN	protein_coding	-1.25641	0.00747417	-1.60473	0.00180759	-2.98228	5.38e-14
ENSG00000265817	FSBP	protein_coding	-0.902857	0.014749	-1.80569	0.000755873	-2.8679	5.38e-14
ENSG00000197757	HOXC6	protein_coding	2.90454	1.53e-08	0.482255	0.343727	3.37446	5.54e-14
ENSG00000178690	DYNAP	protein_coding	-1.52522	0.00321524	-1.46074	0.0145139	-3.42176	5.56e-14
ENSG00000206072	SERPINB11	polymorphic_pseudogene	-0.6505	0.140728	-1.67799	1.14e-06	-2.30231	7.4e-14
ENSG00000130518	KIAA1683	protein_coding	-0.835986	0.000226505	-0.942283	0.00330874	-1.83972	7.63e-14
ENSG00000225614	ZNF469	protein_coding	0.738032	0.444776	1.97489	1.15e-08	2.75697	9.3e-14
ENSG00000250698	RP11-392B6.1	antisense	-0.791768	0.00251712	-1.24542	2.69e-05	-2.05037	9.3e-14
ENSG00000158055	GRHL3	protein_coding	-1.03827	0.000654423	-1.38337	0.000562242	-2.41924	1.16e-13
ENSG00000214279	RP11-108K14.4	pseudogene	-0.501764	0.377833	-1.39897	3.19e-08	-1.94092	1.32e-13
ENSG00000234756	RP11-120C12.3	lincRNA	-1.44316	0.00227295	-0.980717	0.00534274	-2.34133	1.53e-13
ENSG00000250101	RP11-1252I4.2	antisense	-0.907654	0.000371809	-0.987812	0.00207226	-1.96393	1.68e-13
ENSG00000143502	SUSD4	protein_coding	-0.67812	0.0591451	-1.35881	0.000274224	-2.09046	1.75e-13
ENSG00000186806	VSIG10L	protein_coding	-1.02618	0.00350992	-1.21451	0.000790596	-2.22981	1.75e-13
ENSG00000213853	EMP2	protein_coding	-0.77471	0.00357476	-1.37374	0.000282699	-2.16239	1.75e-13
ENSG00000152242	C18orf25	protein_coding	-0.762571	0.0238742	-1.27711	0.000317372	-2.05104	2.12e-13
ENSG00000198643	FAM3D	protein_coding	-1.44715	7.67e-05	-0.823605	0.106594	-2.33249	2.2e-13
ENSG00000030419	IKZF2	protein_coding	-0.499943	0.277518	-1.8065	4.47e-06	-2.36425	2.22e-13
ENSG00000135046	ANXA1	protein_coding	-0.788466	0.00375501	-1.82862	1.34e-06	-2.74235	2.24e-13
ENSG00000135373	EHF	protein_coding	-0.601851	0.126658	-1.77565	2.25e-05	-2.44777	2.49e-13
ENSG00000129595	EPB41L4A	protein_coding	-0.771672	0.00324057	-1.09764	0.00223268	-1.92064	3.14e-13
ENSG00000126337	KRT36	protein_coding	-2.72076	0.000825455	-1.35014	0.0327437	-4.41203	3.36e-13
ENSG00000211445	GPX3	protein_coding	-1.52119	1.37e-07	-0.8157	0.0120064	-2.3227	3.53e-13
ENSG00000166670	MMP10	protein_coding	1.60366	0.02059	1.8946	0.00159517	3.60336	4.43e-13
ENSG00000043039	BARX2	protein_coding	-1.31095	0.00186622	-1.27565	0.000951761	-2.62635	4.72e-13
ENSG00000186204	CYP4F12	protein_coding	-1.06198	0.00580375	-1.01875	0.00128833	-2.20306	4.72e-13
ENSG00000106078	COBL	protein_coding	-1.37063	3.75e-05	-0.567763	0.229008	-1.95653	4.81e-13
ENSG00000109255	NMU	protein_coding	-0.923343	0.00169021	-0.949014	0.00173772	-1.94697	4.95e-13
ENSG00000108821	COL1A1	protein_coding	0.975283	0.151077	1.84846	3.45e-06	2.84886	5e-13
ENSG00000134317	GRHL1	protein_coding	-0.705703	0.0593789	-1.66631	3.36e-05	-2.41525	5.25e-13
ENSG00000225473	ATP13A4-AS1	antisense	-0.68396	0.288441	-1.8073	8.49e-06	-2.47338	5.25e-13
ENSG00000110723	EXPH5	protein_coding	-0.908789	0.0073526	-1.35739	5.98e-05	-2.31286	5.64e-13
ENSG00000224218	RP11-359D14.3	antisense	-1.19963	3.37e-06	-0.537723	0.0547169	-1.7894	5.96e-13
ENSG00000143036	SLC44A3	protein_coding	-0.73482	0.00155353	-0.973435	0.000333212	-1.73725	6.5e-13
ENSG00000233377	MTND4P20	pseudogene	-1.41752	0.000418701	-1.81732	0.00393062	-3.40941	6.79e-13
ENSG00000265787	CYP4F35P	lincRNA	-2.28703	6.8e-06	-1.17448	0.0989478	-3.27187	7.56e-13
ENSG00000184828	ZBTB7C	protein_coding	-0.811135	0.0149922	-1.14405	0.00479146	-1.99866	7.57e-13
ENSG00000100985	MMP9	protein_coding	1.4108	0.00555837	1.54964	0.00348361	3.10813	7.73e-13
ENSG00000117407	ARTN	protein_coding	1.86948	5.68e-05	1.01257	0.0319966	2.94056	8.31e-13
ENSG00000232034	AC092168.2	sense_intronic	-0.710458	0.0173337	-1.53429	2.61e-07	-2.32679	8.81e-13
ENSG00000167759	KLK13	protein_coding	-0.44505	0.575788	-2.048	1.6e-06	-2.47795	1.24e-12
ENSG00000167741	GGT6	protein_coding	-0.741737	0.0414909	-1.30229	0.000134501	-2.12424	1.32e-12
ENSG00000183742	MACC1	protein_coding	-0.600372	0.151341	-1.46723	2.8e-05	-2.09894	1.38e-12
ENSG00000170545	SMAGP	protein_coding	-0.583522	0.0460966	-1.01478	0.000233954	-1.63445	1.41e-12
ENSG00000176728	TTTY14	processed_transcript	-0.795034	0.02059	-1.89068	2.25e-05	-2.75981	1.49e-12
ENSG00000119938	PPP1R3C	protein_coding	-2.10245	6.58e-08	-0.585555	0.189814	-2.7954	1.52e-12
ENSG00000173320	STOX2	protein_coding	-0.473811	0.249544	-1.25201	0.000645362	-1.77186	1.99e-12
ENSG00000259556	RP11-56B16.2	pseudogene	-0.651522	0.0131468	-1.03856	6.77e-05	-1.73538	2.08e-12
ENSG00000025039	RRAGD	protein_coding	-1.2555	4.83e-07	-0.425728	0.256849	-1.74004	2.1e-12
ENSG00000104055	TGM5	protein_coding	-1.1096	0.000177505	-0.666245	0.0604399	-1.80336	2.54e-12
ENSG00000263155	MYZAP	protein_coding	-1.4825	5.27e-05	-3.39594	3.09e-06	-4.93261	2.68e-12
ENSG00000077063	CTTNBP2	protein_coding	-1.37697	2.14e-07	-0.847194	0.0106502	-2.30935	2.99e-12
ENSG00000215874	CAPNS1P1	pseudogene	-0.955176	0.0959703	-3.02816	4.46e-05	-3.9434	3.25e-12
ENSG00000116194	ANGPTL1	protein_coding	-0.526158	0.0154184	-1.29359	1.81e-06	-1.86686	3.36e-12
ENSG00000256225	AL590710.1	pseudogene	4.10923	0.620739	6.38497	2.32e-05	9.35908	3.94e-12
ENSG00000228541	AC093159.1	lincRNA	-1.04055	0.0414909	-1.9008	0.000107148	-2.9953	4.88e-12
ENSG00000231259	AC125232.1	pseudogene	-0.814236	0.00204268	-0.845255	0.000442135	-1.69778	4.98e-12
ENSG00000186442	KRT3	protein_coding	-1.32032	0.0414909	-1.14245	0.00759201	-2.55078	5.19e-12
ENSG00000187608	ISG15	protein_coding	1.73036	0.00406844	1.56996	0.000946915	3.22636	6.15e-12
ENSG00000185275	CD24P4	pseudogene	-0.704118	0.154303	-2.15525	1.46e-06	-2.91416	6.72e-12
ENSG00000258766	DIO2-AS1	antisense	-1.27484	0.000489532	-0.825598	0.0733894	-2.11689	7.37e-12
ENSG00000165272	AQP3	protein_coding	-0.757396	0.0103407	-1.60785	0.000402708	-2.33707	7.4e-12
ENSG00000225190	PLEKHM1	protein_coding	-0.823597	0.0206659	-0.93143	0.00109801	-1.78885	8.12e-12
ENSG00000139629	GALNT6	protein_coding	1.32643	0.000199274	0.880922	0.0261565	2.31805	8.42e-12
ENSG00000170522	ELOVL6	protein_coding	-1.06091	2.07e-06	-0.463763	0.0462092	-1.58137	9.04e-12
ENSG00000148429	USP6NL	protein_coding	-0.675117	0.0676642	-1.274	0.000264272	-1.97509	9.29e-12
ENSG00000164093	PITX2	protein_coding	-1.40986	1.07e-06	-0.2757	0.641216	-1.77362	1.05e-11
ENSG00000241794	SPRR2A	protein_coding	-0.483677	0.478485	-2.39383	7.68e-06	-2.83206	1.38e-11
ENSG00000016602	CLCA4	protein_coding	-0.711323	0.180551	-2.25122	8.6e-08	-2.98512	1.49e-11
ENSG00000092295	TGM1	protein_coding	-0.979602	0.000672904	-1.46616	0.00070169	-2.43103	1.55e-11
ENSG00000104067	TJP1	protein_coding	-0.787069	0.00372244	-1.14052	0.00178244	-1.97563	1.55e-11
ENSG00000151136	BTBD11	protein_coding	-0.751106	0.00487963	-0.982022	0.00773244	-1.75243	1.61e-11
ENSG00000154359	LONRF1	protein_coding	-0.498993	0.213661	-1.23253	1.3e-05	-1.79034	1.64e-11
ENSG00000154764	WNT7A	protein_coding	0.910212	0.0355069	1.0075	0.00529629	1.91355	1.65e-11
ENSG00000099953	MMP11	protein_coding	0.841434	0.424226	1.81291	3.65e-05	2.75262	1.91e-11
ENSG00000125733	TRIP10	protein_coding	-0.86472	0.00032608	-0.623638	0.0125029	-1.5275	1.91e-11
ENSG00000167306	MYO5B	protein_coding	-0.46712	0.20895	-1.35145	0.000129986	-1.84546	2.01e-11
ENSG00000197301	RP11-366L20.2	protein_coding	1.2886	1.16e-05	0.915501	0.0192004	2.16268	2.03e-11
ENSG00000164694	FNDC1	protein_coding	0.59031	0.479959	1.48891	6.65e-08	2.12035	2.21e-11
ENSG00000171124	FUT3	protein_coding	-0.942377	0.00691245	-1.3216	0.00134253	-2.32245	2.37e-11
ENSG00000078114	NEBL	protein_coding	-0.580176	0.0542177	-1.08721	0.00326527	-1.68623	2.46e-11
ENSG00000243486	RP11-217E22.5	lincRNA	-0.869908	0.0350134	-1.08474	0.00541736	-2.04585	2.52e-11
ENSG00000227170	AF178030.2	antisense	-0.5687	0.146887	-1.65407	7.9e-06	-2.24898	2.53e-11
ENSG00000128849	CGNL1	protein_coding	-1.52758	1.12e-07	-0.3434	0.439667	-1.96542	2.55e-11
ENSG00000183844	FAM3B	protein_coding	-1.54924	7.23e-07	-0.594906	0.211467	-2.32564	2.55e-11
ENSG00000244128	RP11-85M11.2	lincRNA	1.374	7.58e-06	0.675891	0.22261	2.00491	2.64e-11
ENSG00000115598	IL1RL2	protein_coding	-0.779845	0.0107323	-0.99511	7.3e-05	-1.79118	2.73e-11
ENSG00000008323	PLEKHG6	protein_coding	-0.651259	0.0112239	-0.788974	0.00128577	-1.49255	2.89e-11
ENSG00000158246	FAM46B	protein_coding	-0.855154	9.43e-05	-0.920406	0.000676033	-1.83054	2.99e-11
ENSG00000010438	PRSS3	protein_coding	-1.02104	0.00117235	-0.981804	0.00272551	-1.99017	3.13e-11
ENSG00000182795	C1orf116	protein_coding	-0.675353	0.0412805	-1.29271	1.72e-06	-2.01019	3.61e-11
ENSG00000267709	AC024592.9	antisense	-0.886164	0.0139863	-0.97474	0.00595162	-1.84625	3.88e-11
ENSG00000163220	S100A9	protein_coding	-0.467433	0.431541	-1.94679	3.26e-05	-2.40437	4.56e-11
ENSG00000149557	FEZ1	protein_coding	0.88895	0.00472396	0.872012	0.0057852	1.72771	5.01e-11
ENSG00000180806	HOXC9	protein_coding	2.93758	7.15e-05	1.00699	0.0208704	3.85074	5.18e-11
ENSG00000244122	UGT1A7	protein_coding	-1.4806	0.250291	-3.74135	5.98e-05	-5.18178	5.19e-11
ENSG00000260468	RP11-27M24.3	lincRNA	-0.857835	0.00235819	-1.01328	0.00657978	-1.90352	5.25e-11
ENSG00000188112	C6orf132	protein_coding	-0.823041	0.00504012	-0.999251	0.0108346	-1.85072	5.54e-11
ENSG00000178150	ZNF114	protein_coding	0.704168	0.254318	1.51435	2.69e-05	2.23577	5.57e-11
ENSG00000163435	ELF3	protein_coding	-0.438609	0.373171	-1.48387	4.15e-05	-1.92979	6.31e-11
ENSG00000112297	AIM1	protein_coding	-0.683929	0.0378304	-1.37919	0.000761756	-2.12387	6.6e-11
ENSG00000134243	SORT1	protein_coding	-0.794982	0.0120372	-0.77829	0.0227447	-1.61199	7.59e-11
ENSG00000159231	CBR3	protein_coding	-0.702702	0.00822993	-0.966113	0.00144292	-1.71527	7.63e-11
ENSG00000092871	RFFL	protein_coding	-0.716157	0.0192102	-1.11443	0.00162517	-1.86151	8.02e-11
ENSG00000144857	BOC	protein_coding	-1.03459	0.000507729	-0.71716	0.0149154	-1.85311	1.17e-10
ENSG00000163694	RBM47	protein_coding	-0.565339	0.0552901	-1.05247	0.00446249	-1.65292	1.19e-10
ENSG00000152137	HSPB8	protein_coding	-0.637771	0.0813808	-1.29895	2.63e-06	-1.95757	1.25e-10
ENSG00000006555	TTC22	protein_coding	-0.656347	0.0127595	-0.964182	0.000616381	-1.66532	1.31e-10
ENSG00000203727	SAMD5	protein_coding	-1.58599	3.55e-05	-0.437162	0.207812	-2.08339	1.41e-10
ENSG00000102349	KLF8	protein_coding	-0.549813	0.0800849	-1.00526	1.86e-05	-1.58189	1.6e-10
ENSG00000150054	MPP7	protein_coding	-0.535008	0.0922291	-1.18139	0.00127997	-1.74849	1.6e-10
ENSG00000267905	CTD-2616J11.16	antisense	-1.09105	0.00699402	-0.931953	0.023837	-1.99856	1.71e-10
ENSG00000224032	EPB41L4A-AS1	lincRNA	-0.580666	0.0286184	-0.995539	0.000860187	-1.63213	1.83e-10
ENSG00000149948	HMGA2	protein_coding	1.45749	3.37e-06	0.748249	0.100152	2.18859	1.88e-10
ENSG00000007306	CEACAM7	protein_coding	-0.784375	0.262955	-1.29547	0.00330967	-2.23576	1.93e-10
ENSG00000105388	CEACAM5	protein_coding	-0.622838	0.397667	-2.52337	1.06e-05	-3.02732	1.93e-10
ENSG00000170801	HTRA3	protein_coding	0.826588	0.132318	1.11822	3.55e-05	1.97808	2.12e-10
ENSG00000118402	ELOVL4	protein_coding	-1.04656	0.00129967	-0.542799	0.110655	-1.67863	2.22e-10
ENSG00000163590	PPM1L	protein_coding	-0.37016	0.53546	-1.15305	0.00165404	-1.55758	2.22e-10
ENSG00000188157	AGRN	protein_coding	0.514376	0.105295	1.05462	0.000338803	1.52919	2.38e-10
ENSG00000002587	HS3ST1	protein_coding	-0.627316	0.0658697	-1.48072	3.42e-08	-2.11567	2.41e-10
ENSG00000175984	DENND2C	protein_coding	-0.559207	0.120508	-1.49976	0.000174682	-2.09837	2.41e-10
ENSG00000148339	SLC25A25	protein_coding	-0.730174	0.00615004	-0.911405	0.000695649	-1.67375	2.56e-10
ENSG00000070729	CNGB1	protein_coding	1.39446	0.000899969	0.819575	0.0489279	2.12918	2.8e-10
ENSG00000081026	MAGI3	protein_coding	-0.841192	0.00208899	-0.806896	0.0252629	-1.68195	2.8e-10
ENSG00000105894	PTN	protein_coding	-1.39023	1.3e-05	-0.643966	0.0850803	-2.13799	2.85e-10
ENSG00000143631	FLG	protein_coding	-0.888725	0.204627	-1.94711	1.86e-05	-2.88157	2.94e-10
ENSG00000173727	AP000769.1	protein_coding	-0.221126	1	-1.40618	3.19e-05	-1.72142	3.57e-10
ENSG00000264222	RP11-757O6.1	lincRNA	-1.79158	8.54e-07	-0.766263	0.116251	-2.54929	3.57e-10
ENSG00000251179	RP11-893F2.9	antisense	0.863539	0.0920114	1.17084	0.0037863	1.99135	3.69e-10
ENSG00000177106	EPS8L2	protein_coding	-0.858622	0.000654423	-0.786149	0.00256368	-1.68775	3.73e-10
ENSG00000164442	CITED2	protein_coding	-0.676161	0.026032	-0.965105	0.00382673	-1.71526	3.96e-10
ENSG00000256013	RP11-27M24.1	antisense	-0.500992	0.11679	-1.27262	0.000167694	-1.81575	4.27e-10
ENSG00000138166	DUSP5	protein_coding	-0.835056	0.0271036	-1.31424	0.0019227	-2.2123	4.87e-10
ENSG00000088387	DOCK9	protein_coding	-0.663467	0.00288748	-0.930112	0.0104896	-1.65468	5.06e-10
ENSG00000153721	CNKSR3	protein_coding	-0.677593	0.0151118	-0.942883	0.00917117	-1.66936	5.81e-10
ENSG00000243742	RPLP0P2	pseudogene	0.865832	0.0325247	1.29194	0.000593192	2.19041	6.09e-10
ENSG00000115363	EVA1A	protein_coding	0.675959	0.132934	1.15055	5.4e-05	1.82143	6.24e-10
ENSG00000134444	KIAA1468	protein_coding	-0.409112	0.406781	-1.44182	0.000207462	-1.90142	6.43e-10
ENSG00000249647	CTC-349C3.2	processed_transcript	-0.736691	0.0662772	-1.05268	0.000298276	-1.83754	6.57e-10
ENSG00000132170	PPARG	protein_coding	-1.07222	1.03e-08	-0.427848	0.171863	-1.53919	7.27e-10
ENSG00000076356	PLXNA2	protein_coding	-0.57008	0.0262643	-0.833591	0.016465	-1.44653	7.3e-10
ENSG00000151276	MAGI1	protein_coding	-0.561049	0.0326174	-0.805893	0.0108806	-1.40496	7.54e-10
ENSG00000211448	DIO2	protein_coding	-0.850937	0.0347553	-1.31021	0.00160739	-2.20669	8.16e-10
ENSG00000233967	RP11-250B2.3	lincRNA	-0.982282	0.00186622	-0.93578	0.00737935	-1.96811	8.16e-10
ENSG00000121310	ECHDC2	protein_coding	-0.635679	0.0251896	-1.06425	0.000282699	-1.75795	9.58e-10
ENSG00000185483	ROR1	protein_coding	-0.917178	7.47e-05	-0.645166	0.107207	-1.60966	9.8e-10
ENSG00000166483	WEE1	protein_coding	-0.566261	0.143673	-1.31397	0.000130807	-1.97515	1.08e-09
ENSG00000267942	AC090673.2	protein_coding	1.42354	0.000218849	0.730605	0.083202	2.16702	1.08e-09
ENSG00000134755	DSC2	protein_coding	-0.652158	0.0607791	-1.87268	5.23e-05	-2.60501	1.19e-09
ENSG00000070404	FSTL3	protein_coding	0.417547	0.85118	1.59002	4.2e-06	1.97112	1.21e-09
ENSG00000072201	LNX1	protein_coding	-0.715401	0.0223157	-0.76808	0.004253	-1.53953	1.25e-09
ENSG00000051620	HEBP2	protein_coding	-0.595925	0.0454773	-1.07863	0.000163122	-1.75111	1.28e-09
ENSG00000204683	C10orf113	protein_coding	-0.460129	0.277319	-1.83783	6.37e-05	-2.27848	1.36e-09
ENSG00000165169	DYNLT3	protein_coding	-0.281419	0.958553	-1.85459	5.57e-08	-2.22473	1.39e-09
ENSG00000143367	TUFT1	protein_coding	-0.668222	0.0586591	-1.24934	0.00177879	-1.9535	1.41e-09
ENSG00000141579	ZNF750	protein_coding	-0.503033	0.123507	-1.33267	2.2e-05	-1.89076	1.51e-09
ENSG00000123983	ACSL3	protein_coding	-0.66105	0.0528465	-1.10104	0.00223507	-1.82229	1.57e-09
ENSG00000151715	TMEM45B	protein_coding	-0.570228	0.221126	-1.28797	0.000120251	-1.89232	1.67e-09
ENSG00000111261	MANSC1	protein_coding	-0.566721	0.15784	-1.2097	0.000391428	-1.8105	1.85e-09
ENSG00000156299	TIAM1	protein_coding	-0.546124	0.0650978	-1.00571	0.00489077	-1.57129	1.89e-09
ENSG00000186474	KLK12	protein_coding	-0.700332	0.0706383	-1.4293	0.000227038	-2.15022	2.07e-09
ENSG00000116991	SIPA1L2	protein_coding	-0.403512	0.443461	-1.16651	0.00130813	-1.61932	2.12e-09
ENSG00000010017	RANBP9	protein_coding	-0.585868	0.160264	-1.09497	0.00323275	-1.72574	2.34e-09
ENSG00000185630	PBX1	protein_coding	-0.562833	0.0449461	-0.972284	0.0116309	-1.59833	2.34e-09
ENSG00000118985	ELL2	protein_coding	-0.564451	0.0510438	-1.33404	0.00119061	-2.00547	2.38e-09
ENSG00000153561	RMND5A	protein_coding	-0.561638	0.162657	-1.13329	0.000535483	-1.73984	2.44e-09
ENSG00000196344	ADH7	protein_coding	-0.89094	0.21864	-1.51941	8.82e-05	-2.54588	2.49e-09
ENSG00000143546	S100A8	protein_coding	-0.412802	0.839029	-2.34616	4.47e-06	-2.763	2.58e-09
ENSG00000230030	RP11-505C13.1	lincRNA	-1.23409	0.000101829	-0.844861	0.0477963	-2.06247	2.62e-09
ENSG00000169429	IL8	protein_coding	2.11588	0.00157229	0.268912	0.924872	2.71225	2.7e-09
ENSG00000102409	BEX4	protein_coding	-1.06705	0.0454784	-0.900142	0.0180126	-2.08474	2.81e-09
ENSG00000228126	LINC00568	lincRNA	-1.25733	0.00147867	-1.06952	0.0166927	-2.44303	2.81e-09
ENSG00000156282	CLDN17	protein_coding	-0.834699	0.546372	-2.98612	3.26e-05	-3.63636	2.89e-09
ENSG00000120549	KIAA1217	protein_coding	-0.517118	0.0168906	-0.651971	0.0363248	-1.20821	2.9e-09
ENSG00000136153	LMO7	protein_coding	-0.586055	0.123046	-1.36531	0.000688748	-1.95427	2.94e-09
ENSG00000108175	ZMIZ1	protein_coding	-0.828989	0.000140751	-0.553278	0.170139	-1.42232	3.03e-09
ENSG00000060982	BCAT1	protein_coding	0.541056	0.0560762	0.733072	0.00398541	1.24934	3.31e-09
ENSG00000136810	TXN	protein_coding	-0.836195	0.0370313	-1.45993	0.000643882	-2.33776	3.37e-09
ENSG00000261888	AC144831.1	lincRNA	-0.989927	0.0201568	-0.964369	0.00836197	-1.9431	3.37e-09
ENSG00000250820	RP11-91H12.2	processed_transcript	-0.562469	0.0741886	-1.17146	1.88e-05	-1.75742	3.42e-09
ENSG00000082269	FAM135A	protein_coding	-0.535997	0.166323	-1.25559	0.00193633	-1.84305	3.51e-09
ENSG00000163545	NUAK2	protein_coding	-0.748125	0.0319064	-1.02565	0.000601713	-1.84462	3.54e-09
ENSG00000138376	BARD1	protein_coding	-0.398144	0.419953	-1.21519	0.000210628	-1.6609	3.67e-09
ENSG00000093167	LRRFIP2	protein_coding	-0.737173	0.0211554	-0.98221	0.00845669	-1.73517	3.68e-09
ENSG00000120129	DUSP1	protein_coding	-0.414446	0.362179	-1.3998	0.00033527	-1.86232	3.68e-09
ENSG00000144063	MALL	protein_coding	-0.712314	0.0693687	-1.1943	0.00067602	-1.94442	3.85e-09
ENSG00000159263	SIM2	protein_coding	-1.62827	0.00242499	-1.26977	0.00043318	-3.08237	3.86e-09
ENSG00000187720	THSD4	protein_coding	-0.404092	0.310485	-0.968209	0.00442037	-1.41603	3.98e-09
ENSG00000135605	TEC	protein_coding	-0.61655	0.0412805	-0.761379	0.00152815	-1.41504	4.03e-09
ENSG00000183018	SPNS2	protein_coding	-1.12615	0.00251712	-0.777094	0.0440287	-1.93518	4.03e-09
ENSG00000215386	LINC00478	lincRNA	-0.5726	0.125469	-0.936901	0.0115352	-1.56929	4.07e-09
ENSG00000169550	MUC15	protein_coding	-0.673231	0.158764	-1.3771	0.00102372	-2.12206	4.09e-09
ENSG00000171388	APLN	protein_coding	1.40247	0.126966	1.51019	0.00152333	2.78507	4.36e-09
ENSG00000170485	NPAS2	protein_coding	-0.701846	0.0107776	-0.855104	0.0251745	-1.59509	4.92e-09
ENSG00000159314	ARHGAP27	protein_coding	-0.932324	0.0231693	-0.954899	0.00357727	-1.93666	5.11e-09
ENSG00000138696	BMPR1B	protein_coding	0.758553	0.0764047	1.07784	0.0103604	1.84946	5.13e-09
ENSG00000134324	LPIN1	protein_coding	-0.685517	0.0425564	-0.823902	0.016275	-1.53841	5.3e-09
ENSG00000134757	DSG3	protein_coding	-0.48541	0.146348	-1.85769	1.74e-05	-2.40639	5.3e-09
ENSG00000155368	DBI	protein_coding	-0.33394	0.693303	-1.35353	9.74e-06	-1.81251	5.76e-09
ENSG00000258689	RP6-65G23.1	processed_transcript	-0.491792	0.270656	-1.1808	8.53e-05	-1.72824	5.97e-09
ENSG00000084636	COL16A1	protein_coding	0.537576	0.0501713	1.00301	0.00168651	1.50759	6.03e-09
ENSG00000197329	PELI1	protein_coding	-0.415872	0.423049	-1.62568	5.86e-05	-2.07014	6.03e-09
ENSG00000116752	BCAS2	protein_coding	-0.477318	0.0854935	-1.14055	1.6e-05	-1.64678	6.11e-09
ENSG00000084733	RAB10	protein_coding	-0.524859	0.0591451	-1.09378	0.00276093	-1.66552	6.13e-09
ENSG00000136826	KLF4	protein_coding	-0.687278	0.00868393	-1.34643	0.00159928	-2.10155	6.13e-09
ENSG00000141098	GFOD2	protein_coding	-0.655555	0.0500626	-0.834575	0.00270039	-1.52232	6.25e-09
ENSG00000079385	CEACAM1	protein_coding	-0.498784	0.436706	-1.08125	0.000285878	-1.6223	6.62e-09
ENSG00000228742	RP5-884M6.1	lincRNA	1.98276	4.77e-06	0.378526	0.598817	2.40293	6.74e-09
ENSG00000122042	UBL3	protein_coding	-0.587724	0.0591726	-1.06685	0.00317151	-1.69148	7.08e-09
ENSG00000136295	TTYH3	protein_coding	0.442729	0.226246	0.934097	0.00089618	1.33697	7.08e-09
ENSG00000101680	LAMA1	protein_coding	0.490162	0.392624	1.05638	0.000190448	1.5203	7.11e-09
ENSG00000107968	MAP3K8	protein_coding	-0.261872	0.833763	-1.40326	8.05e-08	-1.68551	7.15e-09
ENSG00000120915	EPHX2	protein_coding	-0.555062	0.117005	-0.744597	0.00147568	-1.36777	7.15e-09
ENSG00000133216	EPHB2	protein_coding	0.96983	0.0184542	0.686036	0.0199141	1.66916	7.28e-09
ENSG00000184349	EFNA5	protein_coding	-0.480919	0.218814	-1.19692	0.000790557	-1.77544	7.87e-09
ENSG00000007237	GAS7	protein_coding	-0.747926	0.00130473	-0.569842	0.159924	-1.35303	7.9e-09
ENSG00000169436	COL22A1	protein_coding	0.612622	0.0706383	1.21072	0.000333245	1.80385	8.11e-09
ENSG00000088882	CPXM1	protein_coding	1.41232	0.0134974	1.08303	0.00580353	2.49972	8.63e-09
ENSG00000112414	GPR126	protein_coding	-0.629663	0.0717707	-0.867076	0.000186039	-1.52763	8.63e-09
ENSG00000114790	ARHGEF26	protein_coding	-0.66378	0.129118	-0.811248	0.0027162	-1.50886	8.72e-09
ENSG00000267198	RP11-798G7.6	lincRNA	-0.379312	0.768231	-1.50711	3.03e-06	-1.93265	9.31e-09
ENSG00000137809	ITGA11	protein_coding	0.348701	0.925787	1.35478	5.35e-06	1.74821	9.47e-09
ENSG00000106366	SERPINE1	protein_coding	0.853647	0.126861	1.36518	0.00413281	2.29372	1.05e-08
ENSG00000235199	CYP2C58P	pseudogene	-1.17915	0.0221927	-1.07557	0.0349704	-2.26641	1.05e-08
ENSG00000198786	MT-ND5	protein_coding	-0.206838	0.799903	-0.967386	0.00110378	-1.25576	1.08e-08
ENSG00000130396	MLLT4	protein_coding	-0.719915	0.0197762	-1.02503	0.00836885	-1.81149	1.09e-08
ENSG00000263429	LINC00675	processed_transcript	-0.985215	0.0104067	-0.886935	0.00735136	-1.86609	1.15e-08
ENSG00000265629	AC011897.1	protein_coding	-0.966704	0.125333	-2.96962	0.00022615	-4.34186	1.15e-08
ENSG00000115226	FNDC4	protein_coding	-1.38783	0.000964276	-0.720365	0.0493746	-2.07975	1.17e-08
ENSG00000143995	MEIS1	protein_coding	-0.626922	0.132886	-0.961057	0.00961501	-1.64379	1.17e-08
ENSG00000187193	MT1X	protein_coding	-1.04587	0.00155473	-0.530006	0.134275	-1.63516	1.17e-08
ENSG00000102572	STK24	protein_coding	-0.610566	0.0181945	-0.942998	0.0125362	-1.61311	1.2e-08
ENSG00000244573	RP11-515B12.1	pseudogene	1.78466	1.07e-06	0.551985	0.53103	2.50984	1.24e-08
ENSG00000135063	FAM189A2	protein_coding	-0.865454	0.00157229	-0.609426	0.0754627	-1.52535	1.28e-08
ENSG00000198727	MT-CYB	protein_coding	-0.360587	0.254774	-0.93397	0.00438914	-1.36362	1.35e-08
ENSG00000198959	TGM2	protein_coding	0.674627	0.502567	1.48205	6.55e-05	2.18324	1.38e-08
ENSG00000221914	PPP2R2A	protein_coding	-0.432667	0.437357	-1.32501	0.00139819	-1.83526	1.38e-08
ENSG00000253972	RP11-4K16.2	lincRNA	-0.493299	0.342277	-1.55283	0.000423264	-2.12251	1.39e-08
ENSG00000183034	OTOP2	protein_coding	-0.895528	0.130604	-1.37504	0.000737535	-2.3087	1.41e-08
ENSG00000259274	CTD-2501E16.2	antisense	-0.423101	0.146193	-1.17762	3.94e-06	-1.63497	1.41e-08
ENSG00000104611	SH2D4A	protein_coding	-0.53233	0.0717707	-0.749514	0.00358241	-1.30486	1.44e-08
ENSG00000136636	KCTD3	protein_coding	-0.460513	0.220857	-0.983365	0.000217234	-1.50175	1.5e-08
ENSG00000165637	VDAC2	protein_coding	-0.487825	0.332781	-1.30809	0.000737535	-1.91062	1.54e-08
ENSG00000145687	SSBP2	protein_coding	-0.50345	0.0992806	-0.970225	0.00540649	-1.52629	1.56e-08
ENSG00000106624	AEBP1	protein_coding	0.209472	1	1.4025	4.46e-05	1.5858	1.57e-08
ENSG00000137699	TRIM29	protein_coding	-0.687819	0.014741	-1.01093	0.00480225	-1.75661	1.58e-08
ENSG00000269680	CTD-3128G10.6	antisense	-0.786629	0.00347208	-0.516001	0.106731	-1.33246	1.58e-08
ENSG00000130635	COL5A1	protein_coding	0.514746	0.511196	1.30312	0.00139819	1.81718	1.67e-08
ENSG00000078098	FAP	protein_coding	1.01746	0.0108487	0.951666	0.006178	1.93561	1.72e-08
ENSG00000259429	UBE2Q2P3	pseudogene	-0.614608	0.25161	-1.39035	0.000269974	-2.10721	1.72e-08
ENSG00000215769	hsa-mir-6080	processed_transcript	-0.826658	0.00246388	-0.557759	0.038623	-1.43186	1.74e-08
ENSG00000225492	GBP1P1	pseudogene	-0.648926	0.131539	-1.14755	0.0022016	-1.82171	1.77e-08
ENSG00000156675	RAB11FIP1	protein_coding	-0.39503	0.629187	-1.27081	0.00167721	-1.72536	1.84e-08
ENSG00000198092	TMPRSS11F	protein_coding	-0.3347	0.926893	-1.61108	2.98e-06	-1.95065	1.85e-08
ENSG00000013016	EHD3	protein_coding	-0.698884	0.00238162	-0.641459	0.00521855	-1.37443	1.9e-08
ENSG00000103855	CD276	protein_coding	0.549018	0.074808	0.807588	0.00409254	1.3238	1.9e-08
ENSG00000149573	MPZL2	protein_coding	-0.646882	0.0749827	-1.64784	0.000227038	-2.32193	2e-08
ENSG00000084676	NCOA1	protein_coding	-0.426363	0.165773	-0.901056	0.0105232	-1.36367	2.01e-08
ENSG00000105889	STEAP1B	protein_coding	0.715272	0.0281154	0.783753	0.00148024	1.48749	2.06e-08
ENSG00000127688	GAN	protein_coding	-0.479752	0.242332	-1.06196	0.00213478	-1.57763	2.07e-08
ENSG00000152766	ANKRD22	protein_coding	-0.273044	0.827889	-1.2935	5.69e-06	-1.59802	2.11e-08
ENSG00000205873	AC130352.1	protein_coding	-0.566071	0.0687569	-0.760122	0.0321865	-1.37631	2.12e-08
ENSG00000107104	KANK1	protein_coding	-0.514395	0.182947	-0.949268	0.00635999	-1.49141	2.16e-08
ENSG00000156463	SH3RF2	protein_coding	-0.454327	0.218814	-1.12375	0.00249632	-1.63535	2.18e-08
ENSG00000136830	FAM129B	protein_coding	-0.94693	0.00385809	-0.536505	0.231415	-1.52658	2.26e-08
ENSG00000223701	RP11-244K5.1	processed_transcript	-0.798772	0.0139501	-0.797675	0.00601611	-1.65054	2.26e-08
ENSG00000118596	SLC16A7	protein_coding	-0.448382	0.255401	-0.933957	0.00271649	-1.4143	2.28e-08
ENSG00000269950	AP000962.2	lincRNA	-0.742854	0.129939	-1.02224	0.0031285	-1.83458	2.28e-08
ENSG00000266145	RHOT1P1	pseudogene	-1.78908	0.183319	-3.03994	0.00190982	-5.40051	2.34e-08
ENSG00000138944	KIAA1644	protein_coding	0.7088	0.119217	0.805209	0.00139819	1.46221	2.38e-08
ENSG00000198899	MT-ATP6	protein_coding	-0.313303	0.471007	-1.20553	0.0009681	-1.6125	2.47e-08
ENSG00000106714	CNTNAP3	protein_coding	-0.745418	0.0132257	-0.754529	0.0121458	-1.51191	2.48e-08
ENSG00000237705	AC008937.2	antisense	-0.389853	0.252836	-0.893452	0.000261301	-1.34036	2.54e-08
ENSG00000187775	DNAH17	protein_coding	0.930896	0.00331922	0.835962	0.0114818	1.79908	2.6e-08
ENSG00000236212	AC009262.2	lincRNA	1.73226	1.51e-06	-0.0339324	1	1.64761	2.6e-08
ENSG00000143369	ECM1	protein_coding	-1.04541	0.0319123	-1.0233	0.00351102	-2.02449	2.78e-08
ENSG00000109906	ZBTB16	protein_coding	-0.851503	0.000658097	-0.791328	0.0734616	-1.68087	2.8e-08
ENSG00000251615	RP11-774O3.3	lincRNA	-1.11659	0.000953981	-1.007	0.0499042	-2.15288	2.9e-08
ENSG00000119698	PPP4R4	protein_coding	0.528388	0.418201	0.924298	0.0238438	1.5127	2.93e-08
ENSG00000180667	YOD1	protein_coding	-0.514267	0.270268	-2.01689	5.4e-06	-2.57827	2.97e-08
ENSG00000100321	SYNGR1	protein_coding	-0.730571	0.0159296	-0.630152	0.0565808	-1.41405	2.99e-08
ENSG00000198804	MT-CO1	protein_coding	-0.322815	0.144183	-1.25257	0.000153717	-1.6589	3.03e-08
ENSG00000126709	IFI6	protein_coding	1.22366	0.0014346	1.17392	0.0682214	2.46915	3.15e-08
ENSG00000142178	SIK1	protein_coding	-0.591268	0.146217	-1.25409	0.000935378	-1.92313	3.17e-08
ENSG00000156453	PCDH1	protein_coding	-0.726715	0.00242499	-0.52979	0.063548	-1.28582	3.17e-08
ENSG00000006118	TMEM132A	protein_coding	0.997186	0.0105571	0.470153	0.163879	1.45031	3.34e-08
ENSG00000249001	RP11-742B18.1	antisense	1.96826	6.14e-06	-0.291222	0.704518	1.75109	3.37e-08
ENSG00000105472	CLEC11A	protein_coding	0.451597	1	2.36387	2.84e-07	2.8181	3.41e-08
ENSG00000124429	POF1B	protein_coding	-0.337357	0.921885	-1.5292	0.000788176	-1.85233	3.57e-08
ENSG00000267112	RP11-839G9.1	antisense	-0.197896	1	-1.61408	1.9e-07	-1.88889	3.65e-08
ENSG00000078804	TP53INP2	protein_coding	-0.314185	0.913656	-1.08736	0.000589749	-1.44849	3.73e-08
ENSG00000164692	COL1A2	protein_coding	0.468205	0.690741	1.30282	0.000645362	1.76924	3.82e-08
ENSG00000125775	SDCBP2	protein_coding	-0.468707	0.268242	-1.28369	1.38e-05	-1.80018	3.87e-08
ENSG00000014257	ACPP	protein_coding	-0.689215	0.114431	-1.01199	0.000855622	-1.82416	3.91e-08
ENSG00000117114	LPHN2	protein_coding	-0.35619	0.497481	-1.01455	0.00582848	-1.3788	3.91e-08
ENSG00000183840	GPR39	protein_coding	0.831162	0.00117673	0.604789	0.214908	1.43333	4.13e-08
ENSG00000163915	C3orf65	protein_coding	1.18796	0.00419464	0.791315	0.0678208	2.01798	4.26e-08
ENSG00000231290	APCDD1L-AS1	processed_transcript	0.625529	0.312909	0.980013	0.00205436	1.53676	4.27e-08
ENSG00000105131	EPHX3	protein_coding	-0.938395	0.0226604	-1.10343	0.00377466	-2.1263	4.43e-08
ENSG00000255275	RP13-279N23.2	protein_coding	-0.615011	0.250764	-1.1924	0.0034085	-1.86816	4.45e-08
ENSG00000100652	SLC10A1	protein_coding	-0.990673	0.00115587	-0.428868	0.161212	-1.46674	4.52e-08
ENSG00000137878	GCOM1	protein_coding	-0.492585	0.429756	-1.93656	5.69e-06	-2.4248	4.79e-08
ENSG00000132326	PER2	protein_coding	-0.462012	0.204868	-1.21452	0.00120466	-1.74089	4.81e-08
ENSG00000182389	CACNB4	protein_coding	-0.735622	0.132209	-0.84632	0.0709933	-1.64136	4.92e-08
ENSG00000242515	UGT1A10	protein_coding	0.176014	1	-5.40368	0.000100543	-6.08916	5.03e-08
ENSG00000070019	GUCY2C	protein_coding	-0.593106	0.0487286	-0.846021	0.000777223	-1.47873	5.06e-08
ENSG00000185052	SLC24A3	protein_coding	-0.618374	0.024807	-0.871143	0.0166968	-1.55873	5.12e-08
ENSG00000176092	AIM1L	protein_coding	-0.945174	0.00444432	-0.764181	0.00514823	-1.70177	5.13e-08
ENSG00000111319	SCNN1A	protein_coding	-0.914787	0.0149055	-0.731906	0.0393944	-1.66243	5.14e-08
ENSG00000011198	ABHD5	protein_coding	-0.459271	0.216608	-0.897037	0.00111411	-1.39866	5.52e-08
ENSG00000142657	PGD	protein_coding	-0.660712	0.205271	-1.08819	0.00411988	-1.81067	5.58e-08
ENSG00000188643	S100A16	protein_coding	-0.69312	0.0460966	-0.918331	0.00128174	-1.65741	5.73e-08
ENSG00000119986	AVPI1	protein_coding	-0.321701	0.696063	-1.1057	1.23e-05	-1.4974	5.91e-08
ENSG00000250920	RP11-297P16.4	lincRNA	2.99168	4.83e-07	0.264681	0.939062	3.31978	5.97e-08
ENSG00000189334	S100A14	protein_coding	-1.10225	0.00108038	-0.611375	0.180066	-1.76051	6.03e-08
ENSG00000070190	DAPP1	protein_coding	-0.237579	1	-1.41962	0.000126607	-1.69259	6.08e-08
ENSG00000163110	PDLIM5	protein_coding	-0.410673	0.285645	-1.25971	0.000833561	-1.75606	6.47e-08
ENSG00000153113	CAST	protein_coding	-0.544305	0.0701489	-1.01504	0.00524485	-1.62327	6.93e-08
ENSG00000128710	HOXD10	protein_coding	2.61941	1.03e-08	-0.175031	1	2.64965	7.18e-08
ENSG00000072210	ALDH3A2	protein_coding	-0.523103	0.266662	-1.05635	0.000110551	-1.67966	7.2e-08
ENSG00000185432	METTL7A	protein_coding	-0.544684	0.0800783	-0.781566	0.00689213	-1.38965	7.2e-08
ENSG00000236830	CBR3-AS1	processed_transcript	-0.582597	0.140672	-0.83208	0.00408996	-1.44371	7.2e-08
ENSG00000132698	RAB25	protein_coding	-0.529468	0.168379	-0.909871	0.000943188	-1.44542	7.29e-08
ENSG00000259201	RP11-56B16.5	antisense	-0.603528	0.0709192	-0.814125	0.000868997	-1.45921	7.29e-08
ENSG00000071205	ARHGAP10	protein_coding	-0.578802	0.0314653	-0.640484	0.0748865	-1.25456	7.53e-08
ENSG00000239388	ASB14	protein_coding	-0.392902	0.20895	-1.0089	2.85e-05	-1.44728	7.67e-08
ENSG00000236234	AC091132.1	antisense	-1.03372	0.00963561	-0.973065	0.019903	-1.99893	7.99e-08
ENSG00000179104	TMTC2	protein_coding	-0.274727	0.692517	-0.993461	0.00372791	-1.29894	8.01e-08
ENSG00000198353	HOXC4	protein_coding	1.69228	0.000757753	0.412628	0.306299	2.09823	8.13e-08
ENSG00000236438	FAM157A	lincRNA	-0.519871	0.178994	-0.816406	0.00037479	-1.39681	8.13e-08
ENSG00000006327	TNFRSF12A	protein_coding	0.867264	0.0828987	1.1503	0.00115934	1.95025	8.14e-08
ENSG00000118785	SPP1	protein_coding	0.719902	0.806718	1.61051	0.00234646	2.54962	8.14e-08
ENSG00000105835	NAMPT	protein_coding	-0.301556	0.828127	-1.49698	0.000762803	-1.87292	8.25e-08
ENSG00000121440	PDZRN3	protein_coding	-1.0093	0.000227347	-0.470226	0.363747	-1.56032	8.32e-08
ENSG00000103005	USB1	protein_coding	0.706931	0.00314976	0.619104	0.0109606	1.28589	9.01e-08
ENSG00000225521	AC005237.4	antisense	-0.629652	0.00648662	-0.843744	0.00418442	-1.50167	9.07e-08
ENSG00000154655	L3MBTL4	protein_coding	-0.474442	0.239485	-0.885733	0.0231991	-1.38493	9.14e-08
ENSG00000167757	KLK11	protein_coding	-0.619395	0.0192845	-0.977961	0.00217203	-1.60688	9.22e-08
ENSG00000196172	ZNF681	protein_coding	-0.948482	0.00718915	-0.711313	0.0536793	-1.70728	1.11e-07
ENSG00000163293	NIPAL1	protein_coding	-0.722146	0.00862781	-0.676363	0.00586018	-1.45517	1.12e-07
ENSG00000110446	SLC15A3	protein_coding	0.832086	0.004387	0.705453	0.0135472	1.49139	1.17e-07
ENSG00000100938	GMPR2	protein_coding	-0.277626	0.437199	-1.23052	2.25e-05	-1.55745	1.19e-07
ENSG00000140279	DUOX2	protein_coding	-0.471403	0.346038	-1.2556	0.000617667	-1.73458	1.21e-07
ENSG00000160588	MPZL3	protein_coding	-0.646549	0.10169	-0.872905	0.0015526	-1.56418	1.21e-07
ENSG00000238246	RP11-575A19.2	antisense	-0.509489	0.10188	-0.985753	0.000403581	-1.54956	1.23e-07
ENSG00000163815	CLEC3B	protein_coding	-0.761733	0.130306	-1.50371	0.00595188	-2.24841	1.24e-07
ENSG00000197930	ERO1L	protein_coding	-1.12389	0.0139863	-1.13454	0.0128303	-2.15727	1.25e-07
ENSG00000159423	ALDH4A1	protein_coding	-0.297762	0.490316	-1.23438	0.000151561	-1.62153	1.26e-07
ENSG00000101782	RIOK3	protein_coding	-0.440942	0.412833	-1.15459	0.00184951	-1.65689	1.27e-07
ENSG00000256083	RP11-366L20.3	antisense	1.40499	0.000952361	0.602386	0.248778	2.03562	1.28e-07
ENSG00000245532	NEAT1	lincRNA	-0.146446	0.391016	-0.783476	0.000855468	-1.03193	1.33e-07
ENSG00000167105	TMEM92	protein_coding	0.973219	0.0342959	0.705774	0.0632955	1.67078	1.34e-07
ENSG00000151150	ANK3	protein_coding	-0.0618265	1	-1.1542	0.000453186	-1.25171	1.36e-07
ENSG00000105464	GRIN2D	protein_coding	0.607322	0.130209	1.0016	0.000519477	1.57539	1.37e-07
ENSG00000198039	ZNF273	protein_coding	-0.641973	0.0151123	-0.666639	0.00582848	-1.35674	1.37e-07
ENSG00000060718	COL11A1	protein_coding	0.16191	1	1.6068	1.49e-06	1.7394	1.39e-07
ENSG00000197191	C9orf169	protein_coding	-1.15401	0.00363622	-1.03902	0.0299655	-2.27065	1.39e-07
ENSG00000230338	MTND4P19	pseudogene	-0.964619	0.511196	-3.13004	0.000855622	-4.00529	1.4e-07
ENSG00000101057	MYBL2	protein_coding	0.759052	0.00321781	0.532544	0.0307028	1.24822	1.44e-07
ENSG00000151917	BEND6	protein_coding	0.69498	0.0412432	0.706394	0.00739915	1.37175	1.49e-07
ENSG00000169583	CLIC3	protein_coding	-1.119	0.00767511	-0.902445	0.0295548	-2.03338	1.49e-07
ENSG00000269915	AP006621.9	antisense	-1.04904	7.81e-05	-0.304862	0.424065	-1.38631	1.49e-07
ENSG00000124225	PMEPA1	protein_coding	0.783209	0.128412	1.11799	0.0116256	1.99578	1.51e-07
ENSG00000240175	MAGI1-AS1	antisense	-0.455069	0.200494	-0.760899	0.000860571	-1.25706	1.51e-07
ENSG00000232144	PSAT1P2	pseudogene	-1.59679	0.00648662	-2.02729	0.0024888	-3.50602	1.52e-07
ENSG00000165474	GJB2	protein_coding	-0.604345	0.104455	-1.43375	0.00219654	-2.11428	1.53e-07
ENSG00000134824	FADS2	protein_coding	0.772968	0.0272676	0.848853	0.00151392	1.58812	1.54e-07
ENSG00000177054	ZDHHC13	protein_coding	-0.285926	0.902906	-1.24799	0.000888128	-1.5784	1.57e-07
ENSG00000170006	TMEM154	protein_coding	-0.628251	0.148472	-1.03264	0.00648944	-1.72068	1.59e-07
ENSG00000265263	RP11-135L13.4	antisense	-0.577488	0.0886332	-1.27812	0.000599236	-1.93212	1.61e-07
ENSG00000249152	RP11-562F9.2	processed_transcript	1.46627	4.51e-06	0.513084	0.183657	1.99302	1.62e-07
ENSG00000184292	TACSTD2	protein_coding	-0.528348	0.276143	-1.51951	0.000905921	-2.11287	1.65e-07
ENSG00000249082	CTC-276P9.1	lincRNA	-1.73391	0.000207649	-1.64102	0.0219418	-3.3319	1.65e-07
ENSG00000251003	RP11-152P17.2	processed_transcript	2.37413	3.79e-12	-0.244686	0.908624	2.17355	1.7e-07
ENSG00000103489	XYLT1	protein_coding	-0.676719	0.00385809	-0.53566	0.146251	-1.24029	1.7e-07
ENSG00000170786	SDR16C5	protein_coding	-0.450352	0.356455	-0.999303	0.000280641	-1.48824	1.72e-07
ENSG00000176974	SHMT1	protein_coding	-0.712894	0.00693176	-0.529247	0.0187286	-1.29865	1.72e-07
ENSG00000181804	SLC9A9	protein_coding	-0.227115	0.938663	-1.05673	0.00158286	-1.31766	1.72e-07
ENSG00000145911	N4BP3	protein_coding	-1.08676	0.000507729	-0.366807	0.438545	-1.47603	1.74e-07
ENSG00000137193	PIM1	protein_coding	-0.774971	0.0173337	-0.627664	0.0170467	-1.42395	1.77e-07
ENSG00000141232	TOB1	protein_coding	-0.337585	0.571707	-1.09476	6.92e-05	-1.50293	1.78e-07
ENSG00000261868	RP11-104O19.2	pseudogene	-0.262321	0.989561	-1.64093	3.92e-05	-1.96584	1.81e-07
ENSG00000261609	MIR4720	lincRNA	-0.419523	0.299326	-1.09553	0.000342919	-1.60057	1.88e-07
ENSG00000132517	SLC52A1	protein_coding	1.92382	3.96e-07	-0.179587	0.915841	1.81948	1.89e-07
ENSG00000176945	MUC20	protein_coding	-0.396817	0.742633	-1.21096	0.00178581	-1.64675	1.91e-07
ENSG00000260401	RP11-800A3.4	sense_overlapping	-0.774355	0.0201575	-0.949914	0.0102507	-1.78947	1.94e-07
ENSG00000198886	MT-ND4	protein_coding	-0.237957	0.512047	-1.00503	0.00103277	-1.33103	1.97e-07
ENSG00000111344	RASAL1	protein_coding	-0.636737	0.0482623	-0.688238	0.0144751	-1.34696	1.98e-07
ENSG00000117519	CNN3	protein_coding	-0.779075	0.0181945	-0.845857	0.00380535	-1.67804	1.99e-07
ENSG00000128578	STRIP2	protein_coding	1.11256	0.000694721	0.381982	0.333736	1.53059	1.99e-07
ENSG00000096696	DSP	protein_coding	-0.391555	0.0481852	-1.22482	0.000372942	-1.69373	2.11e-07
ENSG00000182983	ZNF662	protein_coding	-1.14008	5.4e-05	-0.634418	0.131966	-1.85341	2.11e-07
ENSG00000259539	CTD-2651B20.1	lincRNA	-0.624166	0.0136764	-0.763485	0.00411988	-1.4342	2.11e-07
ENSG00000021355	SERPINB1	protein_coding	-0.590602	0.368043	-1.54726	0.00114223	-2.12389	2.23e-07
ENSG00000164506	STXBP5	protein_coding	-0.441346	0.234644	-0.987841	0.0064538	-1.48308	2.24e-07
ENSG00000139722	VPS37B	protein_coding	-0.670625	0.0528276	-0.959518	0.0113383	-1.67638	2.26e-07
ENSG00000172818	OVOL1	protein_coding	-0.46734	0.287021	-1.21254	0.000100543	-1.73515	2.28e-07
ENSG00000182175	RGMA	protein_coding	-0.804447	0.0232217	-0.588776	0.0763835	-1.43811	2.28e-07
ENSG00000178860	MSC	protein_coding	0.700555	0.532169	1.29074	0.00561566	2.09649	2.31e-07
ENSG00000244306	CTD-2314B22.3	lincRNA	0.919284	0.0141014	0.88037	0.0274908	1.81607	2.31e-07
ENSG00000087494	PTHLH	protein_coding	1.80159	2.91e-05	0.836316	0.165515	2.59358	2.32e-07
ENSG00000162892	IL24	protein_coding	1.15282	0.0502804	0.694864	0.201141	1.9064	2.32e-07
ENSG00000189410	SH2D5	protein_coding	1.45516	0.0242237	1.35531	0.00317151	2.65768	2.32e-07
ENSG00000259328	RP11-152F13.7	pseudogene	-0.337838	0.799244	-1.29803	0.000153354	-1.71083	2.33e-07
ENSG00000143845	ETNK2	protein_coding	-0.868997	0.0090767	-0.820794	0.0165753	-1.73283	2.4e-07
ENSG00000160471	COX6B2	protein_coding	0.978627	0.216229	1.27485	0.000263034	2.17855	2.41e-07
ENSG00000142619	PADI3	protein_coding	-1.46917	7e-06	-0.234508	0.794994	-1.93732	2.5e-07
ENSG00000109182	CWH43	protein_coding	-0.957595	0.00743639	-0.673447	0.0241265	-1.72117	2.51e-07
ENSG00000166401	SERPINB8	protein_coding	-0.273217	0.613894	-1.05544	3.33e-05	-1.36215	2.51e-07
ENSG00000143149	ALDH9A1	protein_coding	-0.48823	0.153628	-0.82799	0.000768571	-1.35477	2.58e-07
ENSG00000073792	IGF2BP2	protein_coding	1.16558	0.00125843	0.716742	0.263005	1.92463	2.66e-07
ENSG00000214465	SMARCE1P6	pseudogene	-0.67931	0.106579	-1.3965	0.00375102	-2.1233	2.67e-07
ENSG00000118495	PLAGL1	protein_coding	-0.514311	0.127093	-0.77871	0.00458733	-1.32415	2.71e-07
ENSG00000125648	SLC25A23	protein_coding	-0.48845	0.0543938	-0.706456	0.00991647	-1.24888	2.73e-07
ENSG00000197632	SERPINB2	protein_coding	0.065771	1	-2.52438	1.34e-06	-2.5931	2.75e-07
ENSG00000137673	MMP7	protein_coding	1.34213	0.093504	1.53858	0.0083413	2.87896	2.81e-07
ENSG00000251555	RP11-745L13.2	lincRNA	-0.497112	0.0803681	-0.558717	0.0201388	-1.08988	2.81e-07
ENSG00000008441	NFIX	protein_coding	-0.810716	0.000638482	-0.402295	0.377893	-1.25746	2.91e-07
ENSG00000103546	SLC6A2	protein_coding	1.02267	0.0260453	0.786398	0.0195634	1.84244	2.96e-07
ENSG00000258757	RP11-841O20.2	antisense	-1.00355	0.0371439	-1.226	0.00779505	-2.31646	3.09e-07
ENSG00000256812	CAPNS2	protein_coding	-0.422623	0.944917	-1.74191	2.69e-05	-2.25449	3.1e-07
ENSG00000196872	KIAA1211L	protein_coding	-0.916111	7.15e-05	-0.348845	0.259598	-1.29759	3.11e-07
ENSG00000149257	SERPINH1	protein_coding	0.525922	0.218814	0.922304	0.0044693	1.45525	3.12e-07
ENSG00000057657	PRDM1	protein_coding	-0.254365	0.942912	-1.37564	0.00112127	-1.67815	3.14e-07
ENSG00000135299	ANKRD6	protein_coding	-0.811865	0.00061595	-0.433874	0.125747	-1.30553	3.23e-07
ENSG00000132002	DNAJB1	protein_coding	-0.570833	0.108059	-1.10701	0.00666138	-1.74385	3.26e-07
ENSG00000092148	HECTD1	protein_coding	-0.451013	0.237526	-0.932819	0.0146274	-1.44101	3.37e-07
ENSG00000162069	CCDC64B	protein_coding	-0.843397	0.00209947	-0.73095	0.0449076	-1.66527	3.41e-07
ENSG00000165929	TC2N	protein_coding	-0.272897	0.812724	-1.22098	5.38e-06	-1.51069	3.42e-07
ENSG00000260035	CTD-2651B20.6	sense_intronic	-0.967381	0.275984	-2.69964	0.00662489	-3.57445	3.54e-07
ENSG00000102362	SYTL4	protein_coding	-0.743005	0.00036282	-0.414688	0.13064	-1.20625	3.64e-07
ENSG00000164855	TMEM184A	protein_coding	-0.747884	0.0137762	-0.723928	0.0127035	-1.54622	3.64e-07
ENSG00000080573	COL5A3	protein_coding	0.116543	1	1.13039	9.6e-06	1.19579	3.77e-07
ENSG00000267375	CTB-186G2.4	antisense	-0.479938	0.107283	-0.961009	0.000727466	-1.4892	3.77e-07
ENSG00000181355	OFCC1	protein_coding	1.20177	0.000216366	0.322408	0.640568	1.51939	3.81e-07
ENSG00000270629	AC239811.2	protein_coding	-0.450234	0.132231	-0.76379	0.0023757	-1.25315	3.84e-07
ENSG00000184613	NELL2	protein_coding	0.666176	0.096482	1.05715	0.039331	1.74174	3.88e-07
ENSG00000185022	MAFF	protein_coding	-0.500658	0.155527	-0.704963	0.00504872	-1.26485	3.93e-07
ENSG00000086991	NOX4	protein_coding	0.586309	0.145792	0.832736	0.0268272	1.37297	4.02e-07
ENSG00000152642	GPD1L	protein_coding	-0.463562	0.103069	-0.756299	0.0035103	-1.23689	4.03e-07
ENSG00000157103	SLC6A1	protein_coding	-1.44461	0.0062451	-0.316891	0.612194	-1.92015	4.06e-07
ENSG00000141279	NPEPPS	protein_coding	-0.673013	0.0977645	-0.818551	0.0337718	-1.51141	4.18e-07
ENSG00000267815	CTB-191K22.5	antisense	-0.845505	0.208884	-1.46268	0.00200626	-2.48591	4.33e-07
ENSG00000204323	SMIM5	protein_coding	-0.800579	0.0100308	-0.571093	0.113338	-1.40989	4.35e-07
ENSG00000121989	ACVR2A	protein_coding	-0.34813	0.502567	-0.886328	0.000251605	-1.27359	4.36e-07
ENSG00000171503	ETFDH	protein_coding	-0.405956	0.11663	-0.67903	0.00164565	-1.12737	4.46e-07
ENSG00000173227	SYT12	protein_coding	1.10756	0.00825848	0.560242	0.132031	1.62441	4.53e-07
ENSG00000257042	RP11-993B23.3	antisense	1.65353	1.53e-08	0.817059	0.18005	2.34085	4.64e-07
ENSG00000215875	ST13P20	pseudogene	-0.414172	1	-1.74383	0.000969995	-2.13187	4.64e-07
ENSG00000109775	UFSP2	protein_coding	-0.260261	0.636611	-0.820313	0.000531991	-1.12579	4.84e-07
ENSG00000217442	SYCE3	protein_coding	1.45587	0.000216366	0.53857	0.255662	2.01695	4.85e-07
ENSG00000069667	RORA	protein_coding	-0.390733	0.116863	-0.696244	0.024605	-1.12072	4.95e-07
ENSG00000072134	EPN2	protein_coding	-0.640433	0.0485577	-0.671496	0.0789806	-1.36959	5e-07
ENSG00000092820	EZR	protein_coding	-0.406382	0.199674	-1.20749	0.00104003	-1.6897	5e-07
ENSG00000146070	PLA2G7	protein_coding	0.926682	0.00820067	0.558939	0.143073	1.51231	5e-07
ENSG00000134215	VAV3	protein_coding	-0.469655	0.115911	-0.864854	0.0125234	-1.3695	5.03e-07
ENSG00000134245	WNT2B	protein_coding	-0.308622	0.312236	-0.628064	0.00298455	-0.970571	5.23e-07
ENSG00000095015	MAP3K1	protein_coding	-0.367537	0.568221	-1.04023	0.00272127	-1.44939	5.29e-07
ENSG00000267284	RP11-397A16.1	lincRNA	1.76424	1.16e-05	-0.10197	1	1.80279	5.31e-07
ENSG00000236252	RP11-15J10.8	pseudogene	-0.893721	2.17e-05	-0.221843	0.562142	-1.15042	5.37e-07
ENSG00000168795	ZBTB5	protein_coding	-0.403742	0.182109	-0.700921	0.00258579	-1.13959	5.44e-07
ENSG00000025423	HSD17B6	protein_coding	1.97813	1.02e-07	-0.359912	0.414935	1.66426	5.51e-07
ENSG00000229065	RP11-80I15.4	antisense	-0.829973	0.148464	-1.43584	0.013058	-2.28641	5.52e-07
ENSG00000188992	LIPI	protein_coding	-1.40438	6.44e-08	-0.425836	0.331961	-1.85408	5.61e-07
ENSG00000084710	EFR3B	protein_coding	0.278745	0.883966	1.08604	9.18e-05	1.33917	5.61e-07
ENSG00000152705	CATSPER3	protein_coding	-1.00993	0.0183039	-1.12486	0.00339132	-2.24786	5.64e-07
ENSG00000120708	TGFBI	protein_coding	0.733831	0.108139	1.05305	0.0348697	1.83404	5.67e-07
ENSG00000138594	TMOD3	protein_coding	-0.631632	0.0728909	-0.841408	0.028988	-1.51737	5.93e-07
ENSG00000105357	MYH14	protein_coding	-0.74378	0.0572751	-0.69554	0.0707753	-1.47785	6.09e-07
ENSG00000119862	LGALSL	protein_coding	-0.364749	0.586113	-1.74781	4.36e-05	-2.13277	6.13e-07
ENSG00000197321	SVIL	protein_coding	-0.276044	0.525134	-0.936821	0.00618218	-1.25246	6.13e-07
ENSG00000064655	EYA2	protein_coding	-0.948543	0.000498431	-0.685447	0.171196	-1.67734	6.21e-07
ENSG00000065621	GSTO2	protein_coding	-0.567908	0.0342959	-0.744674	0.00432393	-1.36016	6.21e-07
ENSG00000234193	AC097461.4	antisense	-0.619232	0.442687	-1.43539	0.000109765	-2.18086	6.41e-07
ENSG00000157500	APPL1	protein_coding	-0.31136	0.387708	-0.842193	0.000335014	-1.18833	6.45e-07
ENSG00000263766	RP11-580I16.2	antisense	-0.601746	0.094149	-0.706564	0.00626519	-1.33818	6.5e-07
ENSG00000162398	C1orf177	protein_coding	-0.785469	0.0062451	-0.609515	0.0627885	-1.4219	6.53e-07
ENSG00000203782	LOR	protein_coding	-0.856739	0.592988	-1.419	0.0206165	-2.75724	6.66e-07
ENSG00000267924	RP11-255H23.4	lincRNA	-1.11844	8.58e-07	-0.117229	0.97856	-1.27793	6.92e-07
ENSG00000143850	PLEKHA6	protein_coding	-0.963795	0.0016707	-0.389055	0.216595	-1.39053	6.93e-07
ENSG00000173077	2001-12-01	protein_coding	0.469281	0.271141	0.892669	0.00114137	1.34411	7.02e-07
ENSG00000164142	FAM160A1	protein_coding	-0.35205	0.550674	-1.00651	0.0055311	-1.40944	7.1e-07
ENSG00000049192	ADAMTS6	protein_coding	0.558026	0.0350795	0.637215	0.0692568	1.15743	7.11e-07
ENSG00000121904	CSMD2	protein_coding	0.600875	0.228993	0.909757	0.0188354	1.46636	7.11e-07
ENSG00000175874	CREG2	protein_coding	0.931584	0.0504542	0.907147	0.0039023	1.82475	7.11e-07
ENSG00000236740	RP11-411K7.1	processed_transcript	-0.290107	0.849135	-1.71314	1.26e-05	-1.98079	7.46e-07
ENSG00000107262	BAG1	protein_coding	-0.535613	0.0400074	-0.79832	0.00068143	-1.37569	7.53e-07
ENSG00000239653	PSMD6-AS2	antisense	-0.243994	0.779909	-1.1971	8.92e-05	-1.47895	7.56e-07
ENSG00000142549	IGLON5	protein_coding	-1.03531	0.0063791	-0.366365	0.475706	-1.40761	7.59e-07
ENSG00000106853	PTGR1	protein_coding	-0.747772	0.0424764	-0.694076	0.0116704	-1.49634	7.63e-07
ENSG00000121753	BAI2	protein_coding	0.715014	0.148573	1.0328	0.00112127	1.71725	7.71e-07
ENSG00000236231	AC017048.2	lincRNA	-1.96838	2.9e-06	-0.083925	1	-2.22879	7.8e-07
ENSG00000241399	CD302	protein_coding	-0.308312	0.417754	-1.25906	0.000220772	-1.61888	7.84e-07
ENSG00000154265	ABCA5	protein_coding	-0.420172	0.418201	-0.982712	0.002383	-1.45113	7.93e-07
ENSG00000142046	TMEM91	protein_coding	0.548552	0.368043	1.14961	3.07e-05	1.64354	7.97e-07
ENSG00000232536	RP11-74C1.4	processed_transcript	-0.439107	0.388209	-0.928791	0.000533755	-1.4051	8.02e-07
ENSG00000166912	MTMR10	protein_coding	-0.625293	0.0500276	-0.815887	0.00108249	-1.50461	8.15e-07
ENSG00000088726	TMEM40	protein_coding	-0.7399	0.0355069	-0.858068	0.0170625	-1.61773	8.29e-07
ENSG00000138439	FAM117B	protein_coding	-0.236999	1	-1.07241	0.00144962	-1.33428	8.48e-07
ENSG00000000003	TSPAN6	protein_coding	-0.654697	0.142395	-0.926198	0.0038888	-1.68072	9.03e-07
ENSG00000163629	PTPN13	protein_coding	-0.315311	0.558813	-1.16925	0.00313321	-1.58067	9.07e-07
ENSG00000150593	PDCD4	protein_coding	-0.484768	0.338537	-1.25408	0.00194119	-1.80637	9.21e-07
ENSG00000233077	RP11-290F20.2	processed_transcript	0.983005	0.0185541	0.805709	0.0108504	1.81727	9.21e-07
ENSG00000065613	SLK	protein_coding	-0.44964	0.441151	-1.21349	0.00435377	-1.75259	9.23e-07
ENSG00000114166	KAT2B	protein_coding	-0.4738	0.227589	-0.741943	0.0314898	-1.23875	9.43e-07
ENSG00000143217	PVRL4	protein_coding	-0.5897	0.117939	-0.933493	0.0133647	-1.55543	9.64e-07
ENSG00000256609	RP11-64B16.4	antisense	-0.41294	0.899648	-1.82536	3.25e-05	-2.34712	9.67e-07
ENSG00000062282	DGAT2	protein_coding	-0.566556	0.0864417	-0.639378	0.0743418	-1.25014	9.97e-07
ENSG00000132429	POPDC3	protein_coding	0.157699	1	1.46507	0.000474514	1.70123	9.97e-07
ENSG00000255404	RP11-770G2.5	antisense	-0.531755	0.148472	-1.35244	0.000322727	-1.91731	9.97e-07
ENSG00000113161	HMGCR	protein_coding	-0.437109	0.546248	-1.38908	2.44e-05	-1.96788	1.01e-06
ENSG00000144655	CSRNP1	protein_coding	-0.520158	0.0529997	-0.745116	0.00287659	-1.29618	1.01e-06
ENSG00000104763	ASAH1	protein_coding	-0.235537	0.97552	-1.03428	0.000266975	-1.34646	1.02e-06
ENSG00000123104	ITPR2	protein_coding	-0.518689	0.0460966	-0.714805	0.0368924	-1.25668	1.04e-06
ENSG00000145283	SLC10A6	protein_coding	-0.1861	1	-1.3102	3.65e-05	-1.55772	1.04e-06
ENSG00000141429	GALNT1	protein_coding	-0.26074	0.897781	-1.17119	0.00258579	-1.47935	1.05e-06
ENSG00000176928	GCNT4	protein_coding	-0.61752	0.384329	-1.13579	0.00765763	-1.73501	1.05e-06
ENSG00000167460	TPM4	protein_coding	-0.398295	0.178395	-0.794463	0.0297731	-1.24447	1.12e-06
ENSG00000228598	MACC1-AS1	antisense	-0.413164	0.599943	-1.22152	0.000140329	-1.6563	1.12e-06
ENSG00000134107	BHLHE40	protein_coding	-0.555481	0.188874	-0.913716	0.020168	-1.49614	1.13e-06
ENSG00000071909	MYO3B	protein_coding	1.07737	0.00381647	0.502709	0.397249	1.53947	1.15e-06
ENSG00000113594	LIFR	protein_coding	-0.535104	0.130289	-0.876019	0.00294068	-1.43873	1.15e-06
ENSG00000182585	EPGN	protein_coding	-0.696674	0.218814	-1.31077	0.00801779	-2.28814	1.19e-06
ENSG00000187446	CHP1	protein_coding	-0.621446	0.0597787	-0.666883	0.0552764	-1.34557	1.19e-06
ENSG00000170291	ELP5	protein_coding	-0.572555	0.061279	-0.618023	0.0189925	-1.25695	1.2e-06
ENSG00000226605	AC007098.1	antisense	-0.32676	0.412646	-0.992379	0.000288104	-1.35288	1.2e-06
ENSG00000198938	MT-CO3	protein_coding	-0.162292	1	-1.29573	0.000606539	-1.52281	1.24e-06
ENSG00000081913	PHLPP1	protein_coding	-0.297025	0.726617	-0.913529	0.00775784	-1.24878	1.27e-06
ENSG00000122359	ANXA11	protein_coding	-0.368309	0.61296	-1.03738	0.00800836	-1.44612	1.27e-06
ENSG00000196352	CD55	protein_coding	-0.359407	0.730371	-1.86513	7.62e-05	-2.27987	1.27e-06
ENSG00000248279	CTD-2218G20.2	lincRNA	1.68042	0.000654423	0.311455	0.764337	1.93673	1.27e-06
ENSG00000101144	BMP7	protein_coding	-0.444487	0.536382	-0.869617	0.00388207	-1.39938	1.28e-06
ENSG00000166046	TCP11L2	protein_coding	-0.493108	0.392917	-0.873817	0.00121696	-1.41008	1.28e-06
ENSG00000069188	SDK2	protein_coding	0.572909	0.0675858	0.652544	0.0549283	1.2017	1.31e-06
ENSG00000081181	ARG2	protein_coding	-0.19436	0.973653	-0.97594	2.74e-05	-1.22042	1.31e-06
ENSG00000188818	ZDHHC11	protein_coding	-0.380414	0.472449	-0.840093	0.00261497	-1.23969	1.31e-06
ENSG00000203616	RHOT1P2	pseudogene	-2.46077	0.00854533	-2.00176	0.0497099	-4.84866	1.31e-06
ENSG00000065361	ERBB3	protein_coding	-0.506419	0.183438	-0.861727	0.00229794	-1.43207	1.33e-06
ENSG00000164070	HSPA4L	protein_coding	-0.219955	1	-1.32278	1.69e-05	-1.61584	1.33e-06
ENSG00000082438	COBLL1	protein_coding	-0.191307	1	-1.25376	0.00135981	-1.5032	1.34e-06
ENSG00000131037	EPS8L1	protein_coding	-1.06773	0.00107704	-0.385215	0.481196	-1.51144	1.34e-06
ENSG00000268833	AC011513.4	antisense	-0.25928	1	-1.41154	4.35e-05	-1.6023	1.39e-06
ENSG00000181143	MUC16	protein_coding	1.07985	0.0131754	0.867123	0.0631544	1.96742	1.43e-06
ENSG00000162244	RPL29	protein_coding	-0.468213	0.212654	-1.27251	0.000594688	-1.84831	1.44e-06
ENSG00000269966	RP3-331H24.5	lincRNA	-0.385704	0.369564	-1.14928	0.000169579	-1.56399	1.45e-06
ENSG00000253526	RP11-152P17.3	lincRNA	2.57976	8.26e-09	-0.278755	0.809333	2.28412	1.47e-06
ENSG00000137745	MMP13	protein_coding	1.39744	0.0393789	1.67736	0.00554312	2.95828	1.48e-06
ENSG00000145912	NHP2	protein_coding	-0.480963	0.250398	-0.8506	0.00557087	-1.39495	1.48e-06
ENSG00000189051	RNF222	protein_coding	-0.503292	0.236755	-0.992727	0.00622038	-1.57181	1.48e-06
ENSG00000233198	RNF224	protein_coding	-1.52161	2.27e-05	-0.433841	0.674089	-2.04135	1.5e-06
ENSG00000168447	SCNN1B	protein_coding	-0.684176	0.0675858	-0.630154	0.0495882	-1.39503	1.51e-06
ENSG00000130024	PHF10	protein_coding	-0.302213	0.570282	-1.04807	0.000102246	-1.40498	1.52e-06
ENSG00000223642	AC008277.1	antisense	-0.344677	0.289434	-0.855553	0.000298276	-1.24869	1.54e-06
ENSG00000250963	RP11-423H2.2	processed_transcript	-0.544824	0.349434	-2.43603	2.42e-05	-2.91615	1.54e-06
ENSG00000235253	AC010240.2	pseudogene	-0.575416	0.229265	-1.14125	0.00271649	-1.80106	1.59e-06
ENSG00000198722	UNC13B	protein_coding	-0.419733	0.233111	-0.727422	0.0356234	-1.17953	1.61e-06
ENSG00000226281	RP1-80N2.2	lincRNA	-0.695296	0.046468	-0.605729	0.0894699	-1.33932	1.62e-06
ENSG00000242629	USP6NL-IT1	sense_intronic	-1.02586	0.0393789	-1.73755	0.00298422	-2.86234	1.65e-06
ENSG00000127928	GNGT1	protein_coding	2.36554	3.1e-08	-0.331623	0.772049	2.09871	1.67e-06
ENSG00000145335	SNCA	protein_coding	-0.704767	0.0286089	-0.439814	0.162691	-1.18109	1.67e-06
ENSG00000170537	TMC7	protein_coding	0.519197	0.140645	0.702903	0.00716285	1.19196	1.67e-06
ENSG00000214176	PLEKHM1P	pseudogene	-0.606476	0.060005	-0.611615	0.0225341	-1.25932	1.67e-06
ENSG00000226145	AC022596.6	pseudogene	1.09682	0.0591912	0.715287	0.187899	1.89363	1.74e-06
ENSG00000129646	QRICH2	protein_coding	-0.638793	0.0221784	-0.451293	0.172743	-1.12935	1.75e-06
ENSG00000236915	RP4-651E10.4	antisense	-0.486335	0.316577	-0.933321	0.000636088	-1.48925	1.76e-06
ENSG00000108641	B9D1	protein_coding	-0.534871	0.0291216	-0.458759	0.0487956	-1.04128	1.77e-06
ENSG00000160190	SLC37A1	protein_coding	-0.565108	0.00965701	-0.58414	0.0183831	-1.18826	1.77e-06
ENSG00000268307	CTD-2619J13.13	lincRNA	-0.991524	0.0134863	-1.14347	0.0384534	-2.19865	1.78e-06
ENSG00000205890	RP11-473M20.5	antisense	-0.855758	0.00848896	-0.48637	0.196087	-1.43681	1.79e-06
ENSG00000160796	NBEAL2	protein_coding	-0.648214	0.0537102	-0.673037	0.0764983	-1.36784	1.81e-06
ENSG00000186517	ARHGAP30	protein_coding	-0.419876	0.359263	-0.864993	0.00393692	-1.32087	1.84e-06
ENSG00000112699	GMDS	protein_coding	-0.477009	0.100282	-0.676759	0.055056	-1.19198	1.87e-06
ENSG00000141441	GAREM	protein_coding	-0.310735	0.644401	-0.919611	0.00933549	-1.27686	1.87e-06
ENSG00000251577	RP11-297P16.3	processed_transcript	1.80614	5.27e-05	0.363399	0.580703	2.13614	1.87e-06
ENSG00000036672	USP2	protein_coding	-0.830159	0.00148233	-0.413121	0.265241	-1.29131	1.9e-06
ENSG00000111700	SLCO1B3	protein_coding	1.98049	0.436052	1.15051	0.110227	3.40278	1.9e-06
ENSG00000160799	CCDC12	protein_coding	-0.556354	0.11419	-0.622782	0.0133937	-1.22551	1.9e-06
ENSG00000003249	DBNDD1	protein_coding	-0.877671	0.0051119	-0.506495	0.106137	-1.43438	1.91e-06
ENSG00000246596	RP11-1277A3.2	pseudogene	-0.362089	0.1995	-0.779079	0.00309034	-1.19914	1.92e-06
ENSG00000183977	PP2D1	protein_coding	-0.274171	0.71845	-0.934194	0.000269988	-1.23815	1.93e-06
ENSG00000100342	APOL1	protein_coding	1.45454	4.83e-07	0.30147	0.825689	1.70515	1.94e-06
ENSG00000145390	USP53	protein_coding	-0.395414	0.573791	-1.05596	0.00672891	-1.52275	1.94e-06
ENSG00000181885	CLDN7	protein_coding	-0.610664	0.259689	-0.977732	0.00249748	-1.59922	1.94e-06
ENSG00000231441	RP11-472M19.2	antisense	0.622251	0.104299	0.797107	0.0130939	1.4195	1.99e-06
ENSG00000234262	RP1-20N18.4	pseudogene	-1.44176	0.0323535	-2.82015	0.00209128	-4.26441	2e-06
ENSG00000172817	CYP7B1	protein_coding	-0.321282	0.568221	-1.02521	0.00625676	-1.38132	2.01e-06
ENSG00000067082	KLF6	protein_coding	-0.409589	0.336338	-1.16512	0.00474688	-1.63422	2.02e-06
ENSG00000213626	LBH	protein_coding	0.769446	0.00211045	0.378388	0.127246	1.12817	2.05e-06
ENSG00000266729	RP11-534N16.1	antisense	-0.363077	0.719186	-1.71731	0.000701242	-2.17457	2.05e-06
ENSG00000152944	MED21	protein_coding	-0.415395	0.378977	-0.866468	0.000263034	-1.33183	2.06e-06
ENSG00000263624	RP11-45M22.3	antisense	-0.50265	0.0697414	-0.57942	0.0228474	-1.12884	2.07e-06
ENSG00000225113	RP5-1160K1.3	antisense	-0.495314	0.200915	-1.06355	0.00148406	-1.6206	2.09e-06
ENSG00000227568	SNX18P26	pseudogene	-2.01848	0.0197347	-1.42918	0.242062	-3.74395	2.13e-06
ENSG00000258274	RP11-887P2.5	antisense	-0.292497	0.369068	-0.69517	0.000860187	-1.02599	2.18e-06
ENSG00000113742	CPEB4	protein_coding	-0.366753	0.548565	-1.08456	0.00770494	-1.51464	2.21e-06
ENSG00000232814	COL4A2-AS1	antisense	0.332003	0.962741	1.26942	7.62e-05	1.54801	2.24e-06
ENSG00000197601	FAR1	protein_coding	-0.48468	0.300014	-1.19188	0.00321106	-1.7609	2.26e-06
ENSG00000268364	RP11-373A9.3	antisense	-0.539429	0.0223157	-0.633873	0.0107237	-1.21859	2.26e-06
ENSG00000227914	RP11-130C19.3	antisense	-0.47115	0.458847	-0.889545	0.00105437	-1.38397	2.29e-06
ENSG00000100625	SIX4	protein_coding	0.958559	0.0223157	0.735752	0.0989277	1.76667	2.32e-06
ENSG00000235162	C12orf75	protein_coding	0.702041	0.000181727	0.336181	0.267536	1.01682	2.34e-06
ENSG00000117592	PRDX6	protein_coding	-0.410317	0.469882	-1.07727	0.000928708	-1.56433	2.35e-06
ENSG00000115808	STRN	protein_coding	-0.437405	0.350833	-0.879233	0.0186613	-1.36264	2.36e-06
ENSG00000160932	LY6E	protein_coding	0.304284	0.746114	1.02739	0.00126645	1.28843	2.36e-06
ENSG00000130449	ZSWIM6	protein_coding	-0.320349	0.524752	-1.12416	0.00258345	-1.506	2.38e-06
ENSG00000102554	KLF5	protein_coding	-0.334582	0.646254	-1.42352	0.00173124	-1.81785	2.42e-06
ENSG00000148680	HTR7	protein_coding	0.620253	0.273567	0.787534	0.00559329	1.37076	2.46e-06
ENSG00000262943	ALOX12P2	pseudogene	1.00405	0.000363452	0.232301	0.711566	1.22131	2.56e-06
ENSG00000057149	SERPINB3	protein_coding	-0.0430946	1	-2.24027	0.000278291	-2.29591	2.63e-06
ENSG00000113282	CLINT1	protein_coding	-0.321909	0.635008	-1.06632	0.00599068	-1.45396	2.63e-06
ENSG00000170373	CST1	protein_coding	0.00811377	1	3.16317	1.42e-05	3.0306	2.63e-06
ENSG00000163216	SPRR2D	protein_coding	-0.266538	1	-1.80284	0.00014095	-2.05934	2.64e-06
ENSG00000196586	MYO6	protein_coding	-0.478409	0.317748	-0.882732	0.0196183	-1.39022	2.69e-06
ENSG00000214772	RP11-174G6.1	antisense	-0.348993	0.729927	-0.950884	0.000244055	-1.36386	2.74e-06
ENSG00000106483	SFRP4	protein_coding	0.250322	1	1.10352	3.65e-05	1.36076	2.77e-06
ENSG00000101447	FAM83D	protein_coding	-0.474304	0.426851	-0.802309	0.00259097	-1.30137	2.78e-06
ENSG00000269988	RP11-395P17.11	antisense	-0.581718	0.137834	-1.15857	0.00262854	-1.75474	2.78e-06
ENSG00000155850	SLC26A2	protein_coding	-0.417811	0.237144	-0.998701	0.000164886	-1.41939	2.84e-06
ENSG00000132321	IQCA1	protein_coding	0.535058	0.369931	0.854735	0.00110378	1.31351	2.87e-06
ENSG00000197563	PIGN	protein_coding	-0.263444	0.913221	-1.01404	0.00394359	-1.31367	2.89e-06
ENSG00000234428	RP11-666F17.1	antisense	-0.546442	0.0407852	-0.651806	0.0061882	-1.22169	2.91e-06
ENSG00000269019	AC005932.1	antisense	0.840916	0.333219	1.09368	0.000310409	1.93298	2.91e-06
ENSG00000165527	ARF6	protein_coding	-0.430864	0.286638	-0.825087	0.00165926	-1.2956	2.99e-06
ENSG00000148143	ZNF462	protein_coding	-0.562464	0.0371799	-0.575245	0.102512	-1.18353	3e-06
ENSG00000253507	CTD-2501M5.1	lincRNA	0.613677	0.539143	1.14251	0.000333212	1.71113	3.02e-06
ENSG00000096006	CRISP3	protein_coding	-1.99313	0.000389425	-0.470624	0.68183	-2.62924	3.08e-06
ENSG00000249007	RP11-510N19.5	processed_transcript	-0.250661	1	-1.36628	0.00187879	-1.68793	3.12e-06
ENSG00000214413	BBIP1	protein_coding	-0.330998	0.529502	-0.958935	0.000363609	-1.36054	3.15e-06
ENSG00000082458	DLG3	protein_coding	-0.351974	0.32042	-0.671328	0.00683742	-1.06152	3.17e-06
ENSG00000148848	ADAM12	protein_coding	0.526608	0.183319	0.724561	0.0510138	1.24377	3.17e-06
ENSG00000247679	RP11-1277A3.1	antisense	-0.418259	0.324524	-0.919276	0.00300523	-1.42605	3.17e-06
ENSG00000169991	IFFO2	protein_coding	-0.256438	0.901529	-1.2305	0.000908668	-1.51631	3.19e-06
ENSG00000130055	GDPD2	protein_coding	1.34746	0.00238395	0.330423	0.693414	1.69979	3.27e-06
ENSG00000121316	PLBD1	protein_coding	-0.473807	0.289586	-0.975011	0.000535483	-1.48009	3.33e-06
ENSG00000119900	OGFRL1	protein_coding	-0.339325	0.449741	-1.31704	0.00115098	-1.66766	3.37e-06
ENSG00000187957	DNER	protein_coding	0.185417	1	1.20883	0.000227038	1.36691	3.43e-06
ENSG00000134909	ARHGAP32	protein_coding	-0.412568	0.355355	-0.885465	0.0100188	-1.35865	3.45e-06
ENSG00000099139	PCSK5	protein_coding	-0.313118	0.673748	-0.981036	0.00842294	-1.34669	3.46e-06
ENSG00000059728	MXD1	protein_coding	-0.464812	0.536324	-1.16842	0.0100367	-1.68057	3.47e-06
ENSG00000087008	ACOX3	protein_coding	-0.573694	0.0269212	-0.437099	0.0876899	-1.05699	3.47e-06
ENSG00000204650	CRHR1-IT1	pseudogene	-0.58982	0.0737623	-0.541366	0.106392	-1.18806	3.49e-06
ENSG00000109787	KLF3	protein_coding	-0.487858	0.181047	-1.14418	0.00791873	-1.74035	3.54e-06
ENSG00000198732	SMOC1	protein_coding	0.222207	1	1.20302	6.06e-05	1.3967	3.57e-06
ENSG00000210077	MT-TV	Mt_tRNA	-0.825931	0.188538	-1.23601	0.0127107	-2.28189	3.61e-06
ENSG00000198300	PEG3	protein_coding	-1.41274	0.0299831	-1.1576	0.0456229	-2.67022	3.65e-06
ENSG00000253154	CTA-392E5.1	lincRNA	0.291852	1	1.38663	5.35e-05	1.66195	3.65e-06
ENSG00000134760	DSG1	protein_coding	-0.300275	0.964415	-1.81123	0.00049595	-2.24159	3.69e-06
ENSG00000261268	RP11-308D13.3	lincRNA	-0.909905	0.0167331	-0.754233	0.0913367	-1.75068	3.7e-06
ENSG00000235397	EPN2-AS1	antisense	-0.622348	0.0485092	-0.627116	0.0233456	-1.31161	3.76e-06
ENSG00000147676	MAL2	processed_transcript	-0.351108	0.597857	-0.913105	0.000124591	-1.29271	3.8e-06
ENSG00000164924	YWHAZ	protein_coding	-0.205943	0.961721	-1.34843	0.000599236	-1.66713	3.87e-06
ENSG00000226598	AC017060.1	lincRNA	0.364934	0.931907	1.2626	6.17e-05	1.57201	3.87e-06
ENSG00000135870	RC3H1	protein_coding	-0.304957	0.671838	-0.996514	0.00873026	-1.34932	3.88e-06
ENSG00000122861	PLAU	protein_coding	1.64126	0.000441844	0.508312	0.484246	2.24673	3.92e-06
ENSG00000213639	PPP1CB	protein_coding	-0.447933	0.346038	-1.06386	0.0131803	-1.6238	3.92e-06
ENSG00000166669	ATF7IP2	protein_coding	-0.263433	0.886759	-1.01122	0.00948668	-1.31033	3.93e-06
ENSG00000251603	RP11-164P12.4	antisense	-0.268691	0.926665	-1.19172	0.000470652	-1.55595	3.93e-06
ENSG00000184731	FAM110C	protein_coding	-0.170514	1	-1.49705	2.37e-05	-1.74443	3.99e-06
ENSG00000164307	ERAP1	protein_coding	-0.436168	0.317748	-1.1836	0.0036846	-1.66179	4e-06
ENSG00000128833	MYO5C	protein_coding	-0.554272	0.0561111	-0.573325	0.0168662	-1.17919	4.01e-06
ENSG00000261265	CTD-2515H24.4	lincRNA	-1.75621	0.00197485	-0.836532	0.209857	-2.54329	4.02e-06
ENSG00000141527	CARD14	protein_coding	-0.528464	0.107358	-0.746766	0.00548024	-1.29875	4.03e-06
ENSG00000147180	ZNF711	protein_coding	-0.572576	0.205041	-0.694931	0.039263	-1.32577	4.03e-06
ENSG00000246422	CTD-2024I7.13	antisense	-0.41122	0.335798	-1.17269	0.000232114	-1.63013	4.07e-06
ENSG00000231114	AC078842.4	lincRNA	-1.75253	0.000318733	-0.485635	0.541486	-2.36067	4.1e-06
ENSG00000116191	RALGPS2	protein_coding	-0.462468	0.246667	-0.833725	0.0277188	-1.33701	4.13e-06
ENSG00000125285	SOX21	protein_coding	-0.442161	0.887404	-1.43602	0.0188933	-2.05463	4.13e-06
ENSG00000163746	PLSCR2	protein_coding	0.527734	0.137834	0.692333	0.0125523	1.21971	4.13e-06
ENSG00000230812	RP4-794H19.4	lincRNA	0.63024	0.245897	0.998377	0.00184203	1.65928	4.17e-06
ENSG00000151572	ANO4	protein_coding	0.263112	1	1.24715	3.57e-06	1.42722	4.4e-06
ENSG00000223947	AC016738.4	antisense	-0.699442	0.0478098	-0.565933	0.0941999	-1.31398	4.43e-06
ENSG00000157613	CREB3L1	protein_coding	0.403625	1	1.14266	0.00128174	1.62074	4.45e-06
ENSG00000183098	GPC6	protein_coding	0.235656	1	1.25861	0.00148694	1.49839	4.46e-06
ENSG00000067064	IDI1	protein_coding	-0.255201	0.943527	-1.18816	0.000298276	-1.5601	4.47e-06
ENSG00000113645	WWC1	protein_coding	-0.807427	0.0257404	-0.464413	0.288587	-1.29747	4.47e-06
ENSG00000145675	PIK3R1	protein_coding	-0.393811	0.492329	-0.899616	0.016275	-1.32981	4.47e-06
ENSG00000196923	PDLIM7	protein_coding	0.36744	0.724748	0.958187	0.00143936	1.2856	4.47e-06
ENSG00000257433	RP1-197B17.3	lincRNA	-0.671029	0.0544241	-0.602701	0.114946	-1.3336	4.49e-06
ENSG00000271383	AC242842.3	protein_coding	-0.386013	0.269294	-0.885253	0.00127068	-1.32136	4.49e-06
ENSG00000088002	SULT2B1	protein_coding	-0.808734	0.0162764	-0.945826	0.0284143	-1.70985	4.5e-06
ENSG00000161533	ACOX1	protein_coding	-0.426485	0.262205	-0.629954	0.0163785	-1.10601	4.58e-06
ENSG00000168542	COL3A1	protein_coding	0.713347	0.169202	0.894518	0.0219753	1.59705	4.59e-06
ENSG00000003989	SLC7A2	protein_coding	-0.542508	0.101659	-0.456804	0.110162	-1.03377	4.69e-06
ENSG00000036257	CUL3	protein_coding	-0.282699	0.789308	-1.01265	0.00686181	-1.34708	4.69e-06
ENSG00000257957	QRSL1P3	pseudogene	-0.439217	0.529731	-1.36836	0.000798452	-1.83304	4.78e-06
ENSG00000170871	KIAA0232	protein_coding	-0.672803	0.0283076	-0.658999	0.109787	-1.39912	4.86e-06
ENSG00000181449	SOX2	protein_coding	-0.586078	0.518774	-1.18414	0.0116097	-1.96235	4.89e-06
ENSG00000075651	PLD1	protein_coding	-0.320266	0.724748	-1.0527	0.00343705	-1.46995	5.02e-06
ENSG00000113811	SELK	protein_coding	-0.319968	0.747435	-1.33701	5.54e-05	-1.67619	5.02e-06
ENSG00000269292	CTB-12A17.3	antisense	0.196994	1	1.17134	2.83e-05	1.30528	5.05e-06
ENSG00000109062	SLC9A3R1	protein_coding	-0.569969	0.181064	-0.711954	0.0538061	-1.35183	5.1e-06
ENSG00000184258	CDR1	protein_coding	-0.554353	0.272255	-1.25603	0.00899175	-1.81095	5.1e-06
ENSG00000227486	RP13-188A5.1	processed_transcript	-0.327011	0.563243	-0.825853	0.0004827	-1.18851	5.15e-06
ENSG00000002746	HECW1	protein_coding	0.366014	0.734012	0.939696	0.000465445	1.22645	5.17e-06
ENSG00000166979	EVA1C	protein_coding	-0.370593	0.508901	-0.948703	0.00967436	-1.35787	5.17e-06
ENSG00000169474	SPRR1A	protein_coding	-0.45708	0.404324	-1.45205	0.00521636	-1.91391	5.19e-06
ENSG00000179046	TRIML2	protein_coding	0.621883	0.744886	1.16345	0.00935268	1.84589	5.22e-06
ENSG00000262921	RP11-141J13.3	processed_transcript	-1.15947	0.0251623	-1.08478	0.060674	-2.38591	5.25e-06
ENSG00000197565	COL4A6	protein_coding	0.66277	0.00969036	0.608278	0.210693	1.29248	5.27e-06
ENSG00000240012	SLC9A9-AS1	antisense	-0.416967	0.659518	-1.11265	0.00250573	-1.56124	5.27e-06
ENSG00000114480	GBE1	protein_coding	-0.515492	0.112729	-0.666587	0.0625594	-1.21148	5.28e-06
ENSG00000064652	SNX24	protein_coding	-0.552814	0.0803681	-0.599328	0.100882	-1.19946	5.31e-06
ENSG00000119801	YPEL5	protein_coding	-0.203122	1	-1.44758	0.000255519	-1.76505	5.31e-06
ENSG00000228613	AC144450.1	antisense	0.595085	0.346507	1.04446	0.00177864	1.57425	5.36e-06
ENSG00000198888	MT-ND1	protein_coding	-0.294074	0.524758	-0.837317	0.0131359	-1.19179	5.4e-06
ENSG00000165156	ZHX1	protein_coding	-0.479415	0.260382	-1.11187	0.000499768	-1.67144	5.42e-06
ENSG00000085871	MGST2	protein_coding	-0.524477	0.0719104	-0.687485	0.00443887	-1.25028	5.44e-06
ENSG00000206077	ZDHHC11B	protein_coding	-0.840224	0.0572751	-1.5585	0.000914158	-2.35017	5.5e-06
ENSG00000229035	SPRR2C	pseudogene	-0.19216	1	-2.20427	9.34e-08	-2.5	5.52e-06
ENSG00000135248	FAM71F1	protein_coding	0.583453	0.391275	0.898484	0.00371331	1.47793	5.59e-06
ENSG00000166123	GPT2	protein_coding	-0.718217	0.0347553	-0.693628	0.0231731	-1.48459	5.66e-06
ENSG00000135821	GLUL	protein_coding	-0.172233	1	-1.30658	0.0029897	-1.5436	5.9e-06
ENSG00000227681	RP11-307P5.1	lincRNA	-1.48801	3.68e-07	0.0606959	1	-1.4642	5.93e-06
ENSG00000159527	PGLYRP3	protein_coding	-0.241759	0.964415	-1.08869	0.00067197	-1.38355	5.95e-06
ENSG00000109686	SH3D19	protein_coding	-0.262145	0.765431	-0.856134	0.0192077	-1.16396	6.05e-06
ENSG00000122085	MTERFD2	protein_coding	-0.390784	0.0843946	-0.615793	0.00986918	-1.04122	6.05e-06
ENSG00000175866	BAIAP2	protein_coding	-0.692509	0.0287636	-0.603944	0.143793	-1.35742	6.05e-06
ENSG00000087116	ADAMTS2	protein_coding	0.496883	0.289586	0.902703	0.0161006	1.36324	6.1e-06
ENSG00000171766	GATM	protein_coding	-0.282125	0.829765	-1.0188	0.00284443	-1.36284	6.1e-06
ENSG00000143013	LMO4	protein_coding	-0.233119	1	-0.907504	0.000666325	-1.17398	6.11e-06
ENSG00000115414	FN1	protein_coding	0.402456	0.894668	1.43278	0.00672891	1.8375	6.19e-06
ENSG00000078596	ITM2A	protein_coding	-0.259448	1	-1.26531	0.000322064	-1.61284	6.22e-06
ENSG00000168309	FAM107A	protein_coding	-0.589518	0.0575002	-0.865232	0.0132067	-1.47318	6.23e-06
ENSG00000260711	RP11-747H7.3	sense_intronic	-0.525508	0.794223	-2.71218	6.56e-05	-3.17258	6.26e-06
ENSG00000115963	RND3	protein_coding	-0.333929	0.651439	-1.23184	0.00252481	-1.64878	6.32e-06
ENSG00000060762	MPC1	protein_coding	-0.260798	0.708246	-1.12258	0.000246968	-1.42008	6.37e-06
ENSG00000270132	CTC-458A3.8	sense_intronic	-0.885593	0.74068	-4.10356	0.00159928	-4.99242	6.5e-06
ENSG00000144674	GOLGA4	protein_coding	-0.418428	0.320664	-0.923376	0.0221924	-1.39861	6.61e-06
ENSG00000166073	GPR176	protein_coding	0.956374	7.18e-05	0.268594	0.632284	1.21563	6.61e-06
ENSG00000117528	ABCD3	protein_coding	-0.44178	0.294805	-0.80008	0.0192632	-1.3002	6.63e-06
ENSG00000228522	RP11-236F9.2	pseudogene	-0.815942	0.00688839	-0.45408	0.237616	-1.32822	6.81e-06
ENSG00000142627	EPHA2	protein_coding	-0.485139	0.346499	-0.926828	0.0173879	-1.46181	6.9e-06
ENSG00000270230	RP11-475J5.11	pseudogene	-0.179032	1	-1.38366	0.000265006	-1.60621	6.9e-06
ENSG00000259672	RP11-69G7.1	lincRNA	1.02189	0.0157804	0.873442	0.0236361	1.88991	6.92e-06
ENSG00000137267	TUBB2A	protein_coding	-0.52531	0.356182	-1.11935	0.000798345	-1.74814	6.99e-06
ENSG00000083937	CHMP2B	protein_coding	-0.311327	0.544302	-0.792255	0.000815252	-1.13873	7.14e-06
ENSG00000243797	CTB-111H14.1	processed_transcript	0.454621	0.229265	0.754385	0.0022423	1.16628	7.21e-06
ENSG00000107105	ELAVL2	protein_coding	0.576927	0.192664	0.610467	0.0269577	1.15861	7.24e-06
ENSG00000124942	AHNAK	protein_coding	-0.459259	0.105217	-0.668896	0.0186613	-1.20587	7.24e-06
ENSG00000149418	ST14	protein_coding	-0.521208	0.287042	-0.887832	0.0179335	-1.43864	7.24e-06
ENSG00000232116	RP11-187C18.2	lincRNA	-0.659592	0.415387	-1.35153	0.000242572	-2.028	7.46e-06
ENSG00000250692	CTB-35F21.4	antisense	-1.2064	0.00118616	-0.29234	0.774321	-1.57714	7.46e-06
ENSG00000197467	COL13A1	protein_coding	0.37844	0.497793	0.764809	0.00158092	1.09647	7.5e-06
ENSG00000214265	SNURF	protein_coding	-0.2753	0.764401	-1.14853	0.000567035	-1.47698	7.72e-06
ENSG00000104413	ESRP1	protein_coding	-0.384881	0.563243	-1.10427	0.00652931	-1.60172	7.83e-06
ENSG00000166348	USP54	protein_coding	-0.516289	0.104158	-0.520342	0.139192	-1.07258	7.97e-06
ENSG00000215394	LINC00516	lincRNA	1.04413	0.206525	1.18141	0.0056018	2.12565	7.98e-06
ENSG00000144476	CXCR7	protein_coding	0.696955	0.138407	0.580953	0.0933757	1.32264	8.03e-06
ENSG00000138162	TACC2	protein_coding	-0.484188	0.189481	-0.666308	0.0758864	-1.21097	8.14e-06
ENSG00000233766	AC098617.1	antisense	-0.6974	0.0609551	-0.706275	0.0274314	-1.42842	8.37e-06
ENSG00000151025	GPR158	protein_coding	0.560542	0.229549	0.862775	0.00253037	1.33194	8.4e-06
ENSG00000069702	TGFBR3	protein_coding	-0.422134	0.303376	-0.749597	0.045114	-1.20716	8.47e-06
ENSG00000070756	PABPC1	protein_coding	-0.364743	0.46512	-1.09367	0.00629832	-1.56983	8.48e-06
ENSG00000120594	PLXDC2	protein_coding	-0.458248	0.150231	-0.693821	0.0479921	-1.19496	8.49e-06
ENSG00000130340	SNX9	protein_coding	-0.456156	0.266031	-0.85557	0.029173	-1.35333	8.52e-06
ENSG00000240456	RP11-23D24.2	processed_transcript	-0.748183	0.111365	-0.701967	0.138379	-1.55298	8.58e-06
ENSG00000184408	KCND2	protein_coding	0.220495	1	1.11656	0.000267119	1.30315	8.66e-06
ENSG00000157107	FCHO2	protein_coding	-0.403667	0.540568	-0.921583	0.012885	-1.36	8.69e-06
ENSG00000232774	RP11-47I22.3	protein_coding	-0.390061	1	2.49661	5.1e-06	2.21875	8.72e-06
ENSG00000029153	ARNTL2	protein_coding	-0.262858	0.964415	-1.24032	0.00266404	-1.52814	8.82e-06
ENSG00000189367	KIAA0408	protein_coding	-0.499754	0.358228	-1.46436	0.00136558	-2.05635	8.85e-06
ENSG00000256947	RP11-64D24.2	antisense	-0.814475	0.000954404	-0.578811	0.17475	-1.44176	8.93e-06
ENSG00000175061	C17orf76-AS1	processed_transcript	-0.381331	0.269085	-0.897891	0.00474367	-1.37408	9.02e-06
ENSG00000260023	RP11-49C24.1	lincRNA	-0.463994	0.396334	-1.06556	0.0106502	-1.55678	9.02e-06
ENSG00000122133	PAEP	protein_coding	1.22467	0.354609	1.55118	0.00134563	2.47463	9.21e-06
ENSG00000174373	RALGAPA1	protein_coding	-0.350709	0.491733	-0.804383	0.0234506	-1.19281	9.21e-06
ENSG00000167323	STIM1	protein_coding	-0.337751	0.380104	-0.729958	0.0401575	-1.1161	9.3e-06
ENSG00000134852	CLOCK	protein_coding	-0.483461	0.139005	-0.745875	0.0400915	-1.28845	9.34e-06
ENSG00000109572	CLCN3	protein_coding	-0.262159	0.892209	-0.851141	0.0201743	-1.1568	9.36e-06
ENSG00000145365	TIFA	protein_coding	-0.536967	0.250437	-0.792702	0.00787336	-1.3831	9.36e-06
ENSG00000134250	NOTCH2	protein_coding	-0.390328	0.454812	-0.875047	0.025248	-1.30806	9.38e-06
ENSG00000079215	SLC1A3	protein_coding	-0.217284	1	-0.81066	0.000733678	-1.07509	9.4e-06
ENSG00000229434	AC017048.1	lincRNA	-2.37126	1.45e-05	-0.0212889	1	-2.48748	9.42e-06
ENSG00000189001	SBSN	protein_coding	-0.81653	0.0194049	-0.848047	0.114625	-1.70648	9.57e-06
ENSG00000226601	RP11-239E10.3	lincRNA	-0.313864	1	-1.34819	0.000300432	-1.68123	9.66e-06
ENSG00000260027	HOXB7	protein_coding	0.806488	0.058594	1.0496	0.00730707	1.8619	9.84e-06
ENSG00000198695	MT-ND6	protein_coding	-0.199507	1	-0.75119	0.0291281	-1.04626	9.86e-06
ENSG00000143409	FAM63A	protein_coding	-0.57085	0.0752955	-0.602001	0.0329633	-1.217	1.01e-05
ENSG00000242193	RP11-568K15.1	pseudogene	-0.357687	0.970872	-1.32392	0.00160739	-1.80343	1.01e-05
ENSG00000065833	ME1	protein_coding	-0.393668	0.609704	-0.815506	0.0548958	-1.27233	1.02e-05
ENSG00000108091	CCDC6	protein_coding	-0.314399	0.669024	-0.890906	0.0159501	-1.26151	1.02e-05
ENSG00000110315	RNF141	protein_coding	-0.181761	1	-1.24498	3.33e-05	-1.52397	1.02e-05
ENSG00000198796	ALPK2	protein_coding	0.580835	0.105996	0.772233	0.00185702	1.33449	1.02e-05
ENSG00000034053	APBA2	protein_coding	0.603841	0.034762	0.639229	0.00497248	1.22305	1.03e-05
ENSG00000162599	NFIA	protein_coding	-0.299313	0.529731	-0.822573	0.012189	-1.17968	1.03e-05
ENSG00000245067	RP11-12A1.1	antisense	0.193034	1	1.09276	0.000169843	1.26181	1.03e-05
ENSG00000196705	ZNF431	protein_coding	-0.52397	0.237621	-0.795009	0.0159158	-1.37568	1.05e-05
ENSG00000259726	RP11-671M22.5	pseudogene	-0.644342	0.116472	-0.616425	0.0542425	-1.28076	1.06e-05
ENSG00000100385	IL2RB	protein_coding	0.903262	0.00955808	0.470593	0.13151	1.3303	1.07e-05
ENSG00000117479	SLC19A2	protein_coding	-0.461686	0.215454	-1.03554	0.000726923	-1.54335	1.08e-05
ENSG00000166482	MFAP4	protein_coding	-0.665508	0.0597862	-0.875751	0.00766065	-1.56919	1.08e-05
ENSG00000251675	CTC-458I2.2	antisense	-0.224828	0.933474	-1.1034	0.000484121	-1.39402	1.08e-05
ENSG00000154263	ABCA10	protein_coding	-0.444652	0.111474	-0.700774	0.015664	-1.1764	1.09e-05
ENSG00000249456	RP11-298J20.4	processed_transcript	-0.250581	0.828994	-0.845484	0.00114188	-1.14843	1.09e-05
ENSG00000270045	PPP2R5A	protein_coding	-0.343749	0.804456	-0.823589	0.0203939	-1.24941	1.09e-05
ENSG00000215695	RSC1A1	protein_coding	0.17135	1	-6.12679	7.49e-07	-6.50349	1.11e-05
ENSG00000101871	MID1	protein_coding	-0.254893	0.90894	-0.882647	0.0134863	-1.19331	1.11e-05
ENSG00000183657	PP13439	protein_coding	-0.332491	1	-1.40435	0.00290906	-1.83875	1.12e-05
ENSG00000134321	RSAD2	protein_coding	0.903237	0.00504012	0.632037	0.256193	1.61027	1.14e-05
ENSG00000241860	RP11-34P13.13	processed_transcript	-0.38229	0.779951	-1.13193	6.57e-05	-1.50041	1.16e-05
ENSG00000112378	PERP	protein_coding	-0.215879	1	-1.30522	0.00143996	-1.63022	1.17e-05
ENSG00000247903	RP11-421F16.3	antisense	-0.309199	1	-1.4999	0.000137869	-1.80638	1.18e-05
ENSG00000229918	DOCK9-AS1	antisense	-0.548849	0.217921	-0.836151	0.00530024	-1.42094	1.19e-05
ENSG00000204136	GGTA1P	pseudogene	-0.685623	0.000498431	-0.443751	0.205177	-1.17451	1.2e-05
ENSG00000143520	FLG2	protein_coding	-1.04478	0.0865074	-1.01673	0.0454656	-2.22477	1.21e-05
ENSG00000174332	GLIS1	protein_coding	0.514922	0.148464	0.851245	0.00258579	1.32013	1.21e-05
ENSG00000261553	RP11-29G8.3	processed_transcript	-0.48806	0.504275	-1.60688	0.00113364	-2.00912	1.21e-05
ENSG00000166689	PLEKHA7	protein_coding	-0.67554	0.0251623	-0.477561	0.292245	-1.20007	1.22e-05
ENSG00000212907	MT-ND4L	protein_coding	-0.206903	1	-1.29438	0.00414981	-1.60972	1.22e-05
ENSG00000269959	hsa-mir-125a	antisense	0.167376	1	1.35285	0.000169579	1.47096	1.22e-05
ENSG00000072803	FBXW11	protein_coding	-0.268806	0.86846	-0.913467	0.0139905	-1.2248	1.23e-05
ENSG00000242687	AC004893.11	antisense	-0.178653	1	-0.856412	0.000949182	-1.07731	1.24e-05
ENSG00000248693	CTD-2023M8.1	lincRNA	1.48115	1.82e-07	-0.0950328	1	1.34992	1.25e-05
ENSG00000004468	CD38	protein_coding	1.16653	3.82e-05	0.256885	0.649914	1.39951	1.25e-05
ENSG00000132388	UBE2G1	protein_coding	-0.355294	0.553726	-0.911167	0.0178576	-1.32125	1.25e-05
ENSG00000084731	KIF3C	protein_coding	0.397302	0.479981	0.747659	0.00384756	1.10899	1.26e-05
ENSG00000217801	RP11-465B22.3	pseudogene	-0.720856	0.096976	-0.588415	0.126461	-1.35596	1.28e-05
ENSG00000248482	CTC-276P9.3	lincRNA	-0.595638	0.143673	-0.683063	0.0238508	-1.32198	1.28e-05
ENSG00000261521	RP11-408H20.1	lincRNA	-0.523181	0.570282	-2.25992	8.93e-05	-2.85739	1.28e-05
ENSG00000159176	CSRP1	protein_coding	-0.522983	0.0575002	-0.471059	0.0653158	-1.04764	1.29e-05
ENSG00000258455	RP11-665C16.5	antisense	-0.219873	0.938455	-0.933991	0.000284147	-1.18463	1.29e-05
ENSG00000258947	TUBB3	protein_coding	0.703734	0.320987	1.07321	0.00522037	1.68499	1.29e-05
ENSG00000139433	GLTP	protein_coding	-0.25897	0.948821	-1.14894	0.00534274	-1.47204	1.33e-05
ENSG00000154096	THY1	protein_coding	0.837903	0.0650978	0.785974	0.0120457	1.58838	1.33e-05
ENSG00000167210	LOXHD1	protein_coding	0.459691	0.511379	0.885839	0.00108869	1.29306	1.34e-05
ENSG00000151689	INPP1	protein_coding	-0.2911	0.68793	-0.994561	0.000238087	-1.33583	1.35e-05
ENSG00000175893	ZDHHC21	protein_coding	-0.31349	0.848949	-0.931109	0.00775784	-1.27828	1.36e-05
ENSG00000235481	RP11-133O22.6	antisense	-0.749891	0.0105023	-0.301348	0.527024	-1.09509	1.36e-05
ENSG00000268205	CTC-444N24.11	lincRNA	-0.177707	1	-1.22498	0.000120137	-1.47319	1.36e-05
ENSG00000225151	AC103965.1	pseudogene	-0.365048	0.787885	-0.995856	0.000961172	-1.38632	1.37e-05
ENSG00000131620	ANO1	protein_coding	0.998097	0.00918269	0.603019	0.219771	1.5962	1.38e-05
ENSG00000138080	EMILIN1	protein_coding	0.515151	0.510741	1.18305	0.000275591	1.68387	1.38e-05
ENSG00000173801	JUP	protein_coding	-0.444279	0.130779	-0.673367	0.00399473	-1.14475	1.39e-05
ENSG00000155313	USP25	protein_coding	-0.339032	0.646452	-0.915533	0.0123277	-1.30592	1.4e-05
ENSG00000174748	RPL15	protein_coding	-0.348428	0.667747	-1.02429	0.00049595	-1.44994	1.4e-05
ENSG00000235897	TM4SF19-AS1	antisense	0.889566	0.0113579	0.61139	0.234359	1.54439	1.4e-05
ENSG00000237281	AC021016.8	antisense	0.531546	0.282978	0.784846	0.00602726	1.28791	1.4e-05
ENSG00000115295	CLIP4	protein_coding	-0.427851	0.430387	-1.05159	0.00597737	-1.51352	1.41e-05
ENSG00000162923	WDR26	protein_coding	-0.374771	0.599672	-0.981399	0.0122176	-1.41908	1.41e-05
ENSG00000127863	TNFRSF19	protein_coding	-1.01254	0.00169543	-0.403636	0.154976	-1.50178	1.43e-05
ENSG00000171970	ZNF57	protein_coding	-0.546677	0.185349	-0.639425	0.0148944	-1.22757	1.43e-05
ENSG00000170364	SETMAR	protein_coding	-0.398749	0.32313	-0.784686	0.00446363	-1.21404	1.45e-05
ENSG00000239305	RNF103	protein_coding	-0.279796	0.681524	-1.31064	0.000405829	-1.68525	1.45e-05
ENSG00000157445	CACNA2D3	protein_coding	-0.240531	1	-1.05188	0.0127059	-1.32567	1.46e-05
ENSG00000018189	RUFY3	protein_coding	-0.50393	0.153847	-0.649161	0.0847744	-1.19609	1.47e-05
ENSG00000120885	CLU	protein_coding	-0.302071	0.918811	-1.18761	0.00051922	-1.58451	1.47e-05
ENSG00000178974	FBXO34	protein_coding	-0.33985	0.669992	-0.912395	0.0120442	-1.29591	1.48e-05
ENSG00000072364	AFF4	protein_coding	-0.415339	0.31475	-0.850696	0.0324545	-1.33611	1.49e-05
ENSG00000164406	LEAP2	protein_coding	-0.522521	0.436052	-1.0117	0.00474437	-1.5477	1.49e-05
ENSG00000181788	SIAH2	protein_coding	-0.234635	0.979933	-1.04527	0.000333212	-1.35962	1.49e-05
ENSG00000249180	CTC-506B8.1	antisense	-0.387527	0.844604	-1.5828	2.69e-05	-2.0603	1.49e-05
ENSG00000114942	EEF1B2	protein_coding	-0.378712	0.623019	-1.14441	0.000595062	-1.6366	1.5e-05
ENSG00000136883	KIF12	protein_coding	0.433435	1	1.50564	0.00146035	1.89899	1.5e-05
ENSG00000172939	OXSR1	protein_coding	-0.489319	0.296892	-0.976817	0.0140773	-1.51922	1.51e-05
ENSG00000120705	ETF1	protein_coding	-0.432515	0.317248	-0.84981	0.0184377	-1.35013	1.53e-05
ENSG00000133112	TPT1	protein_coding	-0.430674	0.34238	-1.17657	0.00684223	-1.70181	1.53e-05
ENSG00000156515	HK1	protein_coding	-0.563766	0.0960987	-0.572321	0.159947	-1.19215	1.53e-05
ENSG00000188580	NKAIN2	protein_coding	0.843337	0.00456153	0.372345	0.550569	1.1871	1.53e-05
ENSG00000228697	RP5-968D22.1	lincRNA	2.06273	6.28e-05	-0.271188	0.804866	1.8599	1.53e-05
ENSG00000140274	DUOXA2	protein_coding	-0.68867	0.136239	-0.761893	0.0285629	-1.50442	1.54e-05
ENSG00000197324	LRP10	protein_coding	-0.524317	0.0601873	-0.511557	0.0461052	-1.07958	1.54e-05
ENSG00000149809	TM7SF2	protein_coding	-0.612791	0.117005	-0.579673	0.114529	-1.26711	1.55e-05
ENSG00000158023	WDR66	protein_coding	0.653743	0.00359683	0.353264	0.186025	0.981982	1.56e-05
ENSG00000171345	KRT19	protein_coding	-0.812938	0.18484	-1.15807	0.0084871	-2.14992	1.56e-05
ENSG00000164300	SERINC5	protein_coding	-0.245352	0.910824	-0.960676	0.0097149	-1.24165	1.57e-05
ENSG00000058085	LAMC2	protein_coding	1.37147	0.00290084	0.480535	0.613163	1.91013	1.58e-05
ENSG00000134013	LOXL2	protein_coding	0.586536	0.0617409	0.452491	0.0644711	1.01239	1.59e-05
ENSG00000206505	HLA-A	protein_coding	0.599978	0.262522	0.754093	0.0132608	1.3182	1.59e-05
ENSG00000039139	DNAH5	protein_coding	0.179205	1	0.975317	0.000645362	1.14691	1.6e-05
ENSG00000135636	DYSF	protein_coding	0.498543	0.214504	0.684451	0.00795495	1.13992	1.6e-05
ENSG00000169299	PGM2	protein_coding	-0.343916	0.548051	-0.99393	0.000958112	-1.41188	1.6e-05
ENSG00000236324	RP3-403L10.3	antisense	-0.500727	0.119217	-0.710208	0.0095153	-1.24839	1.6e-05
ENSG00000116745	RPE65	protein_coding	2.16356	4.83e-07	0.298817	0.825169	2.56495	1.61e-05
ENSG00000181409	AATK	protein_coding	-0.715252	0.0508266	-0.523862	0.0943815	-1.28804	1.62e-05
ENSG00000232287	SLC6A1-AS1	antisense	-1.47444	0.00635927	-0.390688	0.526099	-1.95455	1.64e-05
ENSG00000233058	AC046143.7	processed_transcript	0.892236	0.00609886	0.505931	0.103791	1.36146	1.65e-05
ENSG00000153253	SCN3A	protein_coding	0.837822	0.0391654	0.403591	0.365523	1.21062	1.67e-05
ENSG00000256967	RP11-273B20.1	antisense	0.715976	0.19659	0.8881	0.00662546	1.58046	1.68e-05
ENSG00000254282	RP11-373N22.4	processed_transcript	-0.895456	0.276315	-2.47844	0.0228275	-3.7063	1.7e-05
ENSG00000052126	PLEKHA5	protein_coding	-0.489749	0.213441	-0.729836	0.0567136	-1.27332	1.72e-05
ENSG00000100097	LGALS1	protein_coding	0.302243	0.98526	1.22039	0.000636093	1.4459	1.72e-05
ENSG00000154710	RABGEF1	protein_coding	-0.503884	0.532373	-2.88728	0.000238087	-3.67943	1.72e-05
ENSG00000165006	UBAP1	protein_coding	-0.457751	0.274369	-0.749193	0.0717219	-1.25824	1.74e-05
ENSG00000236673	RP11-69I8.2	processed_transcript	0.66559	0.191605	0.837396	0.0101655	1.48798	1.75e-05
ENSG00000107372	ZFAND5	protein_coding	-0.345583	0.676005	-1.20302	0.00440673	-1.64489	1.8e-05
ENSG00000251292	RP11-380P13.2	lincRNA	0.685588	0.233292	0.704222	0.0225847	1.35933	1.83e-05
ENSG00000006652	IFRD1	protein_coding	-0.277735	0.868668	-0.926624	0.00629832	-1.24288	1.85e-05
ENSG00000170345	FOS	protein_coding	-0.396894	0.448442	-1.18899	0.00630984	-1.65012	1.85e-05
ENSG00000254391	CTC-529G1.1	antisense	-0.502095	0.628839	-1.45271	0.00134705	-1.86935	1.86e-05
ENSG00000170915	PAQR8	protein_coding	-0.40283	0.20895	-0.557617	0.0126031	-1.00402	1.88e-05
ENSG00000126878	AIF1L	protein_coding	-0.997631	0.0229749	-0.494738	0.24342	-1.54176	1.89e-05
ENSG00000134602	MST4	protein_coding	0.0182093	1	-1.20286	7.61e-05	-1.21924	1.89e-05
ENSG00000198561	CTNND1	protein_coding	-0.245882	0.822499	-0.946601	0.009679	-1.27003	1.89e-05
ENSG00000260086	RP11-42I10.1	lincRNA	0.524492	0.435216	0.90027	0.000497275	1.34049	1.89e-05
ENSG00000115504	EHBP1	protein_coding	-0.333905	0.445587	-0.860532	0.0197436	-1.23085	1.9e-05
ENSG00000166435	XRRA1	protein_coding	-0.399324	0.494072	-0.867488	0.0162129	-1.29342	1.9e-05
ENSG00000198763	MT-ND2	protein_coding	-0.251662	0.694111	-0.834023	0.0123326	-1.15947	1.9e-05
ENSG00000184979	USP18	protein_coding	0.628413	0.129685	0.720809	0.0200144	1.32641	1.91e-05
ENSG00000153391	INO80C	protein_coding	-0.177979	1	-1.35637	4.36e-05	-1.56773	1.92e-05
ENSG00000164654	MIOS	protein_coding	-0.371337	0.429941	-0.808957	0.00192754	-1.23415	1.92e-05
ENSG00000214425	LRRC37A4P	pseudogene	-0.609464	0.129122	-1.04654	0.00914848	-1.65334	1.92e-05
ENSG00000228651	RP11-556E13.1	antisense	0.690096	0.0062451	0.376959	0.237571	1.04298	1.92e-05
ENSG00000139514	SLC7A1	protein_coding	-0.562673	0.0732967	-0.852484	0.0349959	-1.4697	1.95e-05
ENSG00000066583	ISOC1	protein_coding	-0.482961	0.188443	-0.695706	0.00857371	-1.20382	1.96e-05
ENSG00000104756	KCTD9	protein_coding	-0.258674	0.892992	-0.957674	0.00138454	-1.29599	1.96e-05
ENSG00000270640	RP11-373D23.2	sense_intronic	-0.494764	1	-2.86135	0.00267975	-3.56655	1.99e-05
ENSG00000271500	RP11-288K12.1	pseudogene	-0.35001	0.996125	-1.31763	0.000168809	-1.71212	2e-05
ENSG00000104695	PPP2CB	protein_coding	-0.294496	0.716205	-0.782306	0.00614461	-1.13876	2.01e-05
ENSG00000171877	FRMD5	protein_coding	0.27402	0.698285	0.773745	0.00146091	1.02201	2.01e-05
ENSG00000157837	SPPL3	protein_coding	-0.185638	1	-1.0107	0.00524281	-1.26672	2.04e-05
ENSG00000224245	RP11-533K9.3	pseudogene	1.50825	0.00246512	0.156886	0.971607	1.72033	2.07e-05
ENSG00000131504	DIAPH1	protein_coding	-0.395977	0.363626	-0.924173	0.0164463	-1.37855	2.09e-05
ENSG00000122696	SLC25A51	protein_coding	-0.358961	0.273567	-0.754583	0.00414369	-1.14301	2.12e-05
ENSG00000198840	MT-ND3	protein_coding	-0.373387	0.564918	-0.744408	0.0745758	-1.18949	2.12e-05
ENSG00000124466	LYPD3	protein_coding	-0.652523	0.0919419	-0.994577	0.0132382	-1.62884	2.13e-05
ENSG00000145284	SCD5	protein_coding	0.527347	0.0232462	0.500321	0.117815	1.00898	2.13e-05
ENSG00000165591	FAAH2	protein_coding	-0.330836	0.59081	-0.795229	0.0161621	-1.15865	2.13e-05
ENSG00000205359	SLCO6A1	protein_coding	0.905949	0.027973	0.390844	0.371908	1.31741	2.13e-05
ENSG00000152049	KCNE4	protein_coding	0.209567	1	0.967448	1.64e-05	1.13063	2.15e-05
ENSG00000259185	RP11-56B16.4	antisense	-0.661371	0.158727	-1.74066	0.00356685	-2.63311	2.15e-05
ENSG00000134762	DSC3	protein_coding	-0.169449	1	-1.53563	0.000393482	-1.78253	2.16e-05
ENSG00000075391	RASAL2	protein_coding	-0.345912	0.477428	-0.785726	0.0247473	-1.15968	2.18e-05
ENSG00000240240	RP11-146D12.2	protein_coding	-0.635416	0.00841662	-0.474605	0.205061	-1.14017	2.18e-05
ENSG00000136231	IGF2BP3	protein_coding	1.05838	0.00504012	0.280857	0.805163	1.38674	2.19e-05
ENSG00000144036	EXOC6B	protein_coding	-0.253867	0.673109	-0.910464	0.00403189	-1.24035	2.2e-05
ENSG00000089220	PEBP1	protein_coding	-0.433918	0.229498	-0.726252	0.0179009	-1.25822	2.22e-05
ENSG00000236338	AC015987.2	protein_coding	-0.301995	0.923904	-1.53208	0.000557519	-2.05933	2.25e-05
ENSG00000080200	CRYBG3	protein_coding	-0.210703	1	-0.979537	0.00408996	-1.25628	2.27e-05
ENSG00000070081	NUCB2	protein_coding	-0.730059	0.0776857	-0.577119	0.0275079	-1.36398	2.28e-05
ENSG00000171509	RXFP1	protein_coding	0.305976	0.95357	1.0894	3.95e-05	1.32867	2.28e-05
ENSG00000240224	UGT1A5	protein_coding	-0.411728	1	-2.9525	0.000862957	-3.67939	2.28e-05
ENSG00000146278	PNRC1	protein_coding	-0.213591	0.859791	-0.926396	0.000905921	-1.1838	2.31e-05
ENSG00000163596	ICA1L	protein_coding	-0.326992	0.392599	-0.636549	0.00968188	-0.993033	2.31e-05
ENSG00000071967	CYBRD1	protein_coding	-0.329064	0.389219	-0.689747	0.00480794	-1.05213	2.32e-05
ENSG00000230809	RP11-309P22.1	pseudogene	-1.76573	0.0202202	-1.81133	0.393774	-3.49972	2.32e-05
ENSG00000102547	CAB39L	protein_coding	-0.639149	0.00120369	-0.389244	0.12947	-1.06012	2.34e-05
ENSG00000140254	DUOXA1	protein_coding	-0.483967	0.234396	-0.975155	0.0135206	-1.52865	2.36e-05
ENSG00000054938	CHRDL2	protein_coding	0.492198	0.618862	1.24207	0.00287983	1.69157	2.37e-05
ENSG00000113739	STC2	protein_coding	0.611627	0.496091	1.02077	0.00846848	1.581	2.38e-05
ENSG00000120738	EGR1	protein_coding	-0.764298	0.0241351	-0.674435	0.101299	-1.4535	2.39e-05
ENSG00000136754	ABI1	protein_coding	-0.244378	0.894064	-1.01415	0.00821681	-1.30234	2.39e-05
ENSG00000128918	ALDH1A2	protein_coding	0.553635	0.192475	0.593583	0.0374506	1.10922	2.4e-05
ENSG00000147050	KDM6A	protein_coding	-0.113024	1	-1.03187	0.00446148	-1.20434	2.4e-05
ENSG00000229894	GK3P	pseudogene	-0.674786	0.216871	-1.02983	0.0258771	-1.77389	2.41e-05
ENSG00000051128	HOMER3	protein_coding	0.631894	0.315406	0.717707	0.0570028	1.34644	2.43e-05
ENSG00000124882	EREG	protein_coding	-0.139456	1	-1.66172	0.00027088	-1.95094	2.43e-05
ENSG00000171469	ZNF561	protein_coding	-0.201007	0.957645	-0.916568	0.000575977	-1.17143	2.43e-05
ENSG00000198894	KIAA1737	protein_coding	-0.370291	0.268412	-0.61153	0.0109735	-1.03373	2.44e-05
ENSG00000094975	SUCO	protein_coding	-0.355503	0.728814	-0.876607	0.0184771	-1.28157	2.45e-05
ENSG00000170577	SIX2	protein_coding	1.09419	0.323122	1.40017	0.00186478	2.57144	2.47e-05
ENSG00000196268	ZNF493	protein_coding	-0.438095	0.273815	-0.807622	0.00330469	-1.30857	2.47e-05
ENSG00000168995	SIGLEC7	protein_coding	0.982269	0.310115	1.0621	0.00164565	2.03723	2.48e-05
ENSG00000256148	RP11-809N8.5	pseudogene	-0.771161	0.0442035	-1.20122	0.0526584	-2.12512	2.48e-05
ENSG00000186352	ANKRD37	protein_coding	-0.767835	0.327327	-0.888767	0.0180414	-1.76291	2.49e-05
ENSG00000186468	RPS23	protein_coding	-0.271252	0.824581	-1.2448	0.000322119	-1.61375	2.5e-05
ENSG00000212768	AC114546.1	protein_coding	-0.317925	0.903452	-1.2467	0.00193385	-1.7629	2.52e-05
ENSG00000130508	PXDN	protein_coding	0.500918	0.138607	0.720449	0.056448	1.21662	2.55e-05
ENSG00000114023	FAM162A	protein_coding	-0.21656	1	-0.917388	0.00130104	-1.20498	2.56e-05
ENSG00000183826	BTBD9	protein_coding	-0.259407	0.725378	-0.736256	0.0288943	-1.02655	2.58e-05
ENSG00000270387	RP11-315D13.1	pseudogene	-0.393228	0.739238	-1.42489	0.00134563	-1.87786	2.6e-05
ENSG00000116667	C1orf21	protein_coding	-0.414023	0.273181	-0.667582	0.0635428	-1.11897	2.62e-05
ENSG00000075426	FOSL2	protein_coding	-0.533734	0.111365	-0.513573	0.249046	-1.10817	2.63e-05
ENSG00000138670	RASGEF1B	protein_coding	-0.252023	0.978865	-0.927171	0.000909382	-1.23273	2.67e-05
ENSG00000142621	FHAD1	protein_coding	0.585957	0.264052	0.753728	0.00766665	1.314	2.67e-05
ENSG00000165209	STRBP	protein_coding	-0.360253	0.495222	-0.716801	0.0454922	-1.12182	2.67e-05
ENSG00000212866	HSPA1B	protein_coding	-0.614446	0.693303	-1.83583	0.000533946	-2.49009	2.67e-05
ENSG00000253687	CTC-348L5.1	antisense	-0.400768	0.623019	-0.921049	0.00689469	-1.28524	2.67e-05
ENSG00000173848	NET1	protein_coding	-0.196728	1	-1.07868	4.78e-05	-1.2986	2.7e-05
ENSG00000175040	CHST2	protein_coding	1.88209	4.25e-05	0.0614078	1	1.97038	2.7e-05
ENSG00000197892	KIF13B	protein_coding	-0.181447	1	-0.969008	0.00911294	-1.18126	2.71e-05
ENSG00000255549	RP11-351I21.10	pseudogene	-0.422346	0.188809	-0.530419	0.0274234	-0.995969	2.71e-05
ENSG00000183943	PRKX	protein_coding	-0.197691	1	-0.889868	0.00884649	-1.11805	2.73e-05
ENSG00000188846	RPL14	protein_coding	-0.366303	0.680416	-1.09542	0.00120036	-1.58384	2.73e-05
ENSG00000058063	ATP11B	protein_coding	-0.172547	1	-1.17147	0.00488603	-1.43866	2.74e-05
ENSG00000198142	SOWAHC	protein_coding	-0.278075	0.827731	-1.23562	0.000283036	-1.60561	2.75e-05
ENSG00000138678	AGPAT9	protein_coding	-0.257923	1	-0.815688	0.00339046	-1.15445	2.77e-05
ENSG00000174807	CD248	protein_coding	0.239585	1	1.27665	0.000274224	1.524	2.78e-05
ENSG00000269939	RP11-727A23.11	lincRNA	-1.80203	0.137834	-4.04152	0.0368924	-5.43275	2.79e-05
ENSG00000080031	PTPRH	protein_coding	1.30666	0.000438354	0.415322	0.397941	1.7153	2.8e-05
ENSG00000168564	CDKN2AIP	protein_coding	-0.36668	0.915916	-1.41703	5.26e-05	-1.82531	2.81e-05
ENSG00000125037	EMC3	protein_coding	-0.308626	0.510258	-0.670302	0.00878112	-1.03062	2.84e-05
ENSG00000187689	AMTN	protein_coding	0.591074	0.938981	1.84571	3.56e-05	2.26794	2.84e-05
ENSG00000264584	RN7SL600P	misc_RNA	-0.337135	0.774144	-1.60701	0.0003597	-1.97605	2.84e-05
ENSG00000004799	PDK4	protein_coding	-1.02577	0.00718915	-0.875673	0.0154226	-1.89739	2.85e-05
ENSG00000257702	LBX2-AS1	antisense	1.30483	0.0733822	0.746141	0.0466193	2.00894	2.85e-05
ENSG00000163207	IVL	protein_coding	-0.54736	0.212624	-1.07659	0.021359	-1.61716	2.89e-05
ENSG00000134463	ECHDC3	protein_coding	-0.937795	0.000176253	-0.276441	0.606391	-1.23524	2.91e-05
ENSG00000167880	EVPL	protein_coding	-0.837986	0.00747417	-0.480145	0.338099	-1.3498	2.91e-05
ENSG00000186529	CYP4F3	protein_coding	-0.667759	0.171413	-0.722161	0.0152658	-1.36427	2.91e-05
ENSG00000188732	FAM221A	protein_coding	-0.675408	0.0732967	-0.553279	0.102793	-1.25587	2.92e-05
ENSG00000108828	VAT1	protein_coding	-0.592004	0.0888088	-0.466623	0.122078	-1.09558	2.93e-05
ENSG00000123739	PLA2G12A	protein_coding	-0.491744	0.0624002	-0.576302	0.0164013	-1.12911	2.93e-05
ENSG00000115523	GNLY	protein_coding	0.970818	0.0103407	0.52677	0.222396	1.51928	2.94e-05
ENSG00000125740	FOSB	protein_coding	-0.568646	0.296054	-1.20886	0.00580367	-1.78104	2.94e-05
ENSG00000136542	GALNT5	protein_coding	-0.667444	0.0243908	-0.470995	0.225628	-1.20461	2.94e-05
ENSG00000231898	AC012594.1	antisense	0.999861	0.171628	0.748063	0.136176	1.73857	2.94e-05
ENSG00000117335	CD46	protein_coding	-0.268863	0.926256	-1.15287	0.004903	-1.52991	2.95e-05
ENSG00000146904	EPHA1	protein_coding	-0.33609	0.258784	-0.647268	0.00877247	-1.03281	2.96e-05
ENSG00000240198	ARHGEF3-AS1	antisense	-0.207766	0.981776	-0.784377	0.00124286	-1.03486	2.96e-05
ENSG00000169508	GPR183	protein_coding	0.0313349	1	-1.34009	2.5e-05	-1.3379	2.97e-05
ENSG00000137857	DUOX1	protein_coding	-0.616498	0.0585804	-0.663807	0.0672037	-1.33339	2.97e-05
ENSG00000170899	GSTA4	protein_coding	-0.146698	1	-0.998699	0.000813578	-1.23462	3.01e-05
ENSG00000186522	2010-09-01	protein_coding	-0.453062	0.336905	-0.866101	0.0226652	-1.38849	3.03e-05
ENSG00000120137	PANK3	protein_coding	-0.283087	0.844316	-1.02584	0.00746137	-1.40066	3.05e-05
ENSG00000257365	FNTB	protein_coding	-0.897237	0.036312	-1.05999	0.0506122	-2.00095	3.09e-05
ENSG00000189099	PRSS48	protein_coding	-0.210936	0.927798	-0.792178	0.00232491	-1.05464	3.11e-05
ENSG00000114757	PEX5L	protein_coding	0.167979	1	1.18509	0.000109092	1.25745	3.17e-05
ENSG00000125869	LAMP5	protein_coding	0.537913	0.363019	0.825736	0.00889992	1.3156	3.18e-05
ENSG00000147526	TACC1	protein_coding	-0.406809	0.339594	-0.83862	0.0332993	-1.26889	3.18e-05
ENSG00000111863	ADTRP	protein_coding	0.460643	0.234644	0.56829	0.0344879	1.0054	3.19e-05
ENSG00000118946	PCDH17	protein_coding	0.343515	0.789485	0.811362	0.00629832	1.1423	3.22e-05
ENSG00000234380	AP000330.8	antisense	1.13236	0.0167331	0.509147	0.193733	1.64769	3.22e-05
ENSG00000114650	SCAP	protein_coding	-0.363931	0.291099	-0.525137	0.0265252	-0.928781	3.23e-05
ENSG00000175662	TOM1L2	protein_coding	-0.473915	0.232881	-0.608297	0.135259	-1.14751	3.23e-05
ENSG00000228956	AC144521.1	processed_transcript	0.540119	0.10801	0.730511	0.0081773	1.26027	3.23e-05
ENSG00000262667	OCLN	protein_coding	-0.948855	0.0738385	-0.427603	0.314064	-1.38161	3.23e-05
ENSG00000205176	REXO1L1	protein_coding	0.257419	1	1.22853	0.000668712	1.40951	3.25e-05
ENSG00000168575	SLC20A2	protein_coding	-0.2903	0.854966	-0.888676	0.0272478	-1.23734	3.26e-05
ENSG00000263096	RP11-515O17.2	antisense	-0.911018	0.0256751	-0.884543	0.146258	-1.77721	3.27e-05
ENSG00000266037	RN7SL3	misc_RNA	0.375077	0.737455	1.3686	0.00540649	1.69651	3.27e-05
ENSG00000119950	MXI1	protein_coding	-0.430928	0.273768	-0.605162	0.0141623	-1.08693	3.3e-05
ENSG00000172053	QARS	protein_coding	-0.444801	0.160923	-0.5948	0.0291729	-1.11476	3.3e-05
ENSG00000044115	CTNNA1	protein_coding	-0.365915	0.395523	-0.771258	0.0334157	-1.18748	3.35e-05
ENSG00000050438	SLC4A8	protein_coding	0.615606	0.0785288	0.538912	0.0168662	1.13371	3.35e-05
ENSG00000148346	LCN2	protein_coding	-0.411914	0.840308	-1.42648	0.00597737	-1.81118	3.35e-05
ENSG00000259966	RP11-652G5.1	pseudogene	0.532544	0.953771	1.32884	0.000485867	1.77758	3.35e-05
ENSG00000168071	CCDC88B	protein_coding	0.693723	0.0203743	0.495406	0.117793	1.15523	3.36e-05
ENSG00000259430	RP11-168G16.2	antisense	-0.127523	1	-1.02508	9.46e-05	-1.23557	3.38e-05
ENSG00000125534	PPDPF	protein_coding	-0.819316	0.00194116	-0.434464	0.262529	-1.29103	3.42e-05
ENSG00000155252	PI4K2A	protein_coding	-0.340041	0.306366	-0.92906	0.00234646	-1.31088	3.42e-05
ENSG00000203747	FCGR3A	protein_coding	0.63245	0.200915	0.771033	0.0250461	1.32745	3.42e-05
ENSG00000165650	PDZD8	protein_coding	-0.445336	0.239389	-0.712439	0.0443712	-1.21081	3.43e-05
ENSG00000175264	CHST1	protein_coding	1.13888	0.0171058	0.455046	0.281908	1.56825	3.45e-05
ENSG00000270554	RP11-225N10.3	pseudogene	-0.24922	1	-1.51924	0.000147698	-1.86809	3.45e-05
ENSG00000087303	NID2	protein_coding	0.493863	0.249428	0.609983	0.0113411	1.07295	3.47e-05
ENSG00000224621	RP11-276H7.3	antisense	-0.597829	0.460801	-1.1157	0.00106837	-1.70415	3.47e-05
ENSG00000198589	LRBA	protein_coding	-0.229378	0.775187	-0.692571	0.0339869	-0.959979	3.5e-05
ENSG00000196460	RFX8	protein_coding	0.503658	0.302891	0.76504	0.00580367	1.24564	3.53e-05
ENSG00000169860	P2RY1	protein_coding	0.209383	1	-1.8057	1.31e-06	-1.75039	3.54e-05
ENSG00000011295	TTC19	protein_coding	-0.279971	0.816857	-0.888557	0.0108303	-1.23381	3.55e-05
ENSG00000156234	CXCL13	protein_coding	0.625473	0.0186284	0.650126	0.0789334	1.2358	3.55e-05
ENSG00000083307	GRHL2	protein_coding	-0.249037	0.930075	-0.9397	0.0115636	-1.23798	3.57e-05
ENSG00000224814	AC114812.8	antisense	-0.449136	0.885705	-1.31104	0.000365459	-1.79152	3.57e-05
ENSG00000162804	SNED1	protein_coding	-0.711314	0.00118616	-0.384015	0.319054	-1.13928	3.61e-05
ENSG00000248121	SMURF2P1	pseudogene	-0.394672	0.545912	-1.68365	0.00123765	-2.10398	3.62e-05
ENSG00000120913	PDLIM2	protein_coding	-0.788985	0.00360307	-0.273855	0.523123	-1.09228	3.66e-05
ENSG00000135454	B4GALNT1	protein_coding	0.615966	0.290293	0.908997	0.00749108	1.48787	3.66e-05
ENSG00000230536	RP11-379C10.4	antisense	-0.679601	0.105523	-0.676488	0.0776407	-1.41477	3.66e-05
ENSG00000253618	RP11-394O4.4	antisense	-0.333437	0.927874	-1.06866	0.000644678	-1.42598	3.66e-05
ENSG00000257097	RP11-450K4.1	lincRNA	-0.336323	0.585499	-0.97449	0.00115934	-1.36393	3.71e-05
ENSG00000137727	ARHGAP20	protein_coding	-0.802413	0.00355606	-0.339991	0.457052	-1.18038	3.73e-05
ENSG00000221926	TRIM16	protein_coding	-0.460004	0.253283	-0.686571	0.0101436	-1.19841	3.73e-05
ENSG00000074964	ARHGEF10L	protein_coding	-0.632911	0.0661822	-0.416309	0.410884	-1.09235	3.74e-05
ENSG00000117122	MFAP2	protein_coding	0.741945	0.157649	0.941102	0.0253413	1.66211	3.77e-05
ENSG00000253293	HOXA10	protein_coding	2.20643	0.000325	0.0627166	1	2.23639	3.78e-05
ENSG00000152926	ZNF117	protein_coding	-0.159193	1	-0.810537	0.000876185	-1.01227	3.84e-05
ENSG00000104332	SFRP1	protein_coding	-0.73562	0.0025301	-0.386879	0.271097	-1.15159	3.87e-05
ENSG00000162745	OLFML2B	protein_coding	0.553324	0.0908678	0.669131	0.0145174	1.17959	3.87e-05
ENSG00000084453	SLCO1A2	protein_coding	0.735275	0.185349	0.66711	0.0601335	1.2942	3.88e-05
ENSG00000249072	RP11-777B9.5	pseudogene	-0.21081	1	-2.04606	9.62e-05	-2.27462	3.88e-05
ENSG00000165449	SLC16A9	protein_coding	-0.680242	0.0157683	-0.355261	0.346234	-1.06583	3.91e-05
ENSG00000067113	PPAP2A	protein_coding	-0.322786	0.518869	-0.80102	0.0272823	-1.17163	3.93e-05
ENSG00000148356	LRSAM1	protein_coding	-0.58232	0.00913233	-0.363311	0.213766	-0.988265	3.96e-05
ENSG00000138771	SHROOM3	protein_coding	-1.0574	0.00022081	-0.0888401	1	-1.20873	4.01e-05
ENSG00000111432	FZD10	protein_coding	-0.4215	0.716205	-0.991531	0.000488088	-1.45785	4.04e-05
ENSG00000159261	CLDN14	protein_coding	0.353067	0.846934	0.827625	0.00230574	1.13079	4.04e-05
ENSG00000253368	TRNP1	protein_coding	-0.948544	0.0135921	-0.434269	0.346132	-1.47529	4.05e-05
ENSG00000250697	CTD-2066L21.3	processed_transcript	1.46477	0.00121473	-0.155348	1	1.23943	4.09e-05
ENSG00000109458	GAB1	protein_coding	-0.347139	0.545912	-0.748204	0.0570826	-1.14323	4.13e-05
ENSG00000142694	EVA1B	protein_coding	0.566864	0.685002	0.926121	0.00424897	1.44234	4.19e-05
ENSG00000001617	SEMA3F	protein_coding	-0.91174	0.000964276	-0.303834	0.427817	-1.24745	4.21e-05
ENSG00000066027	PPP2R5A	protein_coding	-0.314418	0.758273	-0.94573	0.00599325	-1.30988	4.23e-05
ENSG00000112406	HECA	protein_coding	-0.211008	0.973653	-0.788141	0.00169451	-1.04621	4.23e-05
ENSG00000147202	DIAPH2	protein_coding	-0.328789	0.401741	-0.628793	0.0840783	-0.98857	4.24e-05
ENSG00000135127	CCDC64	protein_coding	0.0239504	1	-1.13866	0.00162373	-1.15063	4.25e-05
ENSG00000140396	NCOA2	protein_coding	-0.203815	0.988211	-0.846167	0.0179849	-1.1002	4.25e-05
ENSG00000164430	MB21D1	protein_coding	1.01334	6.11e-05	0.178238	0.759487	1.15538	4.29e-05
ENSG00000146281	PM20D2	protein_coding	-0.268882	0.585393	-0.708504	0.00358123	-1.01355	4.32e-05
ENSG00000166145	SPINT1	protein_coding	-0.504866	0.146337	-0.583246	0.0424285	-1.14975	4.32e-05
ENSG00000166439	RNF169	protein_coding	-0.385956	0.60403	-0.737195	0.00245967	-1.13411	4.35e-05
ENSG00000107643	MAPK8	protein_coding	-0.20065	1	-0.979618	0.00838415	-1.23258	4.36e-05
ENSG00000124570	SERPINB6	protein_coding	-0.65441	0.0213213	-0.58645	0.05146	-1.27898	4.36e-05
ENSG00000214262	ANKRD36BP1	pseudogene	-0.288061	1	-1.70813	8.91e-05	-2.15021	4.36e-05
ENSG00000244757	RP11-45A16.4	antisense	-0.623658	0.0347553	-0.425235	0.0726582	-1.07573	4.36e-05
ENSG00000130589	HELZ2	protein_coding	0.678465	0.034458	0.547619	0.119575	1.18151	4.46e-05
ENSG00000130402	ACTN4	protein_coding	-0.45247	0.185644	-0.677663	0.0947713	-1.19027	4.51e-05
ENSG00000153395	LPCAT1	protein_coding	0.73169	0.00766503	0.427882	0.20605	1.16576	4.53e-05
ENSG00000254343	RP11-760H22.2	lincRNA	-0.880944	0.0561456	-0.798471	0.0470233	-1.65691	4.53e-05
ENSG00000069020	MAST4	protein_coding	-0.223846	0.844113	-0.965847	0.00315383	-1.25969	4.56e-05
ENSG00000251562	MALAT1	lincRNA	0.0332213	1	-1.04482	0.000494321	-1.20316	4.56e-05
ENSG00000103569	AQP9	protein_coding	0.828458	0.172992	0.509205	0.256404	1.28582	4.62e-05
ENSG00000263647	RP11-927P21.5	pseudogene	-0.764249	0.387822	-2.33873	0.00250573	-3.17796	4.62e-05
ENSG00000228253	MT-ATP8	protein_coding	-0.173354	1	-0.992943	0.0144328	-1.25659	4.64e-05
ENSG00000240522	RPL7AP10	pseudogene	-0.795229	0.466339	-1.71322	0.00324068	-2.54656	4.64e-05
ENSG00000130303	BST2	protein_coding	1.05717	0.0107119	0.654593	0.19633	1.68424	4.65e-05
ENSG00000128886	ELL3	protein_coding	-0.719103	0.119803	-0.661673	0.0287251	-1.42341	4.67e-05
ENSG00000118322	ATP10B	protein_coding	-0.448849	0.659597	-0.959241	0.0273348	-1.34938	4.68e-05
ENSG00000148841	ITPRIP	protein_coding	-0.40832	0.397108	-0.712053	0.00528786	-1.18083	4.7e-05
ENSG00000263873	RP11-334E6.12	sense_intronic	1.04601	0.0313367	0.668271	0.0766433	1.72865	4.72e-05
ENSG00000166033	HTRA1	protein_coding	0.382399	0.364815	0.724935	0.00863682	1.11739	4.76e-05
ENSG00000122026	RPL21	protein_coding	-0.276332	0.602494	-1.1127	0.00236747	-1.48208	4.77e-05
ENSG00000227218	RP11-203J24.8	antisense	-0.554582	0.185644	-0.997196	0.0116709	-1.6695	4.78e-05
ENSG00000153006	SREK1IP1	protein_coding	-0.310924	0.6216	-0.823267	0.00111638	-1.1873	4.79e-05
ENSG00000261428	RP11-16P6.1	antisense	-0.506683	0.244894	-1.16832	0.00113776	-1.64803	4.81e-05
ENSG00000101213	PTK6	protein_coding	-0.87971	0.00494467	-0.302441	0.49305	-1.20742	4.82e-05
ENSG00000127507	EMR2	protein_coding	1.01158	0.000682774	0.0912672	1	1.07296	4.84e-05
ENSG00000242770	RP11-180K7.1	processed_transcript	1.76314	0.000104112	0.297978	0.812872	1.87576	4.84e-05
ENSG00000238045	AC009133.14	antisense	0.333397	0.452026	0.701994	0.00374098	0.993836	4.86e-05
ENSG00000131981	LGALS3	protein_coding	-0.600484	0.170245	-0.833745	0.00753548	-1.50516	4.87e-05
ENSG00000151388	ADAMTS12	protein_coding	0.30877	0.827159	0.877646	0.019466	1.17164	4.88e-05
ENSG00000142224	IL19	protein_coding	0.75121	0.215979	0.804165	0.004696	1.48652	4.89e-05
ENSG00000225526	C3orf83	protein_coding	-0.461123	0.0312568	-0.364252	0.113035	-0.861535	4.93e-05
ENSG00000137558	PI15	protein_coding	1.62416	1.7e-06	-0.125078	1	1.53876	4.97e-05
ENSG00000162757	C1orf74	protein_coding	-0.264427	1	-1.49392	7.64e-05	-1.83229	4.99e-05
ENSG00000250488	RP11-6C14.1	lincRNA	1.4861	0.00435718	0.0652648	1	1.69964	4.99e-05
ENSG00000145107	TM4SF19	protein_coding	0.928465	0.00504012	0.412334	0.503864	1.34827	5.01e-05
ENSG00000008405	CRY1	protein_coding	-0.488638	0.187347	-0.830919	0.0244127	-1.36413	5.02e-05
ENSG00000235822	RP11-207N4.3	lincRNA	-0.429529	0.592988	-0.914911	0.00567963	-1.36718	5.02e-05
ENSG00000101463	SYNDIG1	protein_coding	0.526884	0.226408	0.744005	0.00651652	1.24174	5.06e-05
ENSG00000129514	FOXA1	protein_coding	-0.28211	1	-1.73289	4.36e-05	-2.2819	5.1e-05
ENSG00000266537	CTD-2510F5.2	pseudogene	0.686251	0.327025	0.92033	0.00318348	1.57409	5.12e-05
ENSG00000266869	RP6-114E22.1	lincRNA	0.750876	0.0699475	0.547198	0.126207	1.282	5.12e-05
ENSG00000183421	RIPK4	protein_coding	-0.54614	0.136553	-0.677805	0.0204687	-1.28084	5.15e-05
ENSG00000196092	PAX5	protein_coding	0.881566	0.00426072	0.533333	0.12396	1.40597	5.15e-05
ENSG00000227356	LINC00866	lincRNA	1.00573	0.0186613	0.497382	0.215287	1.44897	5.16e-05
ENSG00000238266	LINC00707	processed_transcript	0.962733	0.00497705	0.389272	0.433876	1.31759	5.16e-05
ENSG00000225383	SFTA1P	lincRNA	0.594199	0.967174	1.27534	0.001435	1.78593	5.21e-05
ENSG00000243284	VSIG8	protein_coding	-0.950617	0.232308	-0.951811	0.0195648	-2.00943	5.21e-05
ENSG00000189058	APOD	protein_coding	-0.902996	0.00120369	-0.456057	0.31563	-1.40735	5.22e-05
ENSG00000150630	VEGFC	protein_coding	0.486877	0.371816	0.777427	0.0428571	1.30236	5.27e-05
ENSG00000138316	ADAMTS14	protein_coding	0.352664	0.69717	0.867605	0.000479529	1.19793	5.29e-05
ENSG00000083720	OXCT1	protein_coding	-0.197212	1	-0.786883	0.014973	-1.02494	5.39e-05
ENSG00000213468	RP11-453F18__B.1	processed_transcript	1.15834	0.00138746	0.288597	0.610187	1.48901	5.45e-05
ENSG00000182168	UNC5C	protein_coding	0.215837	1	0.999475	2.5e-05	1.14529	5.48e-05
ENSG00000113558	SKP1	protein_coding	-0.33756	0.551866	-0.74449	0.0271418	-1.13665	5.52e-05
ENSG00000124357	NAGK	protein_coding	-0.443476	0.22578	-0.519292	0.0273558	-1.01067	5.55e-05
ENSG00000182010	RTKN2	protein_coding	-0.354091	0.786571	-0.710821	0.00707429	-1.09768	5.55e-05
ENSG00000168769	TET2	protein_coding	-0.220317	1	-0.943685	0.0144797	-1.22464	5.59e-05
ENSG00000029534	ANK1	protein_coding	0.330376	0.733807	0.897318	0.000364278	1.22762	5.61e-05
ENSG00000141338	ABCA8	protein_coding	-0.402488	0.346494	-0.698094	0.0261128	-1.16054	5.61e-05
ENSG00000154227	CERS3	protein_coding	-0.185108	1	-1.03598	0.00708223	-1.30421	5.61e-05
ENSG00000169252	ADRB2	protein_coding	-0.285145	0.889386	-1.25087	0.000591679	-1.66021	5.61e-05
ENSG00000248571	RP11-768B22.2	antisense	-0.541131	0.525134	-0.80634	0.0165528	-1.40417	5.61e-05
ENSG00000175093	SPSB4	protein_coding	0.641308	0.317822	0.861822	0.00234484	1.45897	5.62e-05
ENSG00000120159	CAAP1	protein_coding	-0.235683	0.795663	-0.688255	0.0019227	-0.958149	5.66e-05
ENSG00000224184	AC096559.1	lincRNA	0.321645	0.583068	0.876815	0.0108075	1.18199	5.75e-05
ENSG00000198133	TMEM229B	protein_coding	0.613466	0.127093	0.584881	0.0354966	1.17136	5.76e-05
ENSG00000125249	RAP2A	protein_coding	-0.426867	0.270268	-0.716971	0.00898098	-1.19344	5.8e-05
ENSG00000269662	RP11-255H23.3	pseudogene	-0.950581	0.559726	-1.91789	0.0240159	-2.82243	5.8e-05
ENSG00000170836	PPM1D	protein_coding	-0.332145	0.255746	-0.462523	0.04361	-0.827284	5.81e-05
ENSG00000264707	RP11-760N9.1	lincRNA	-0.339216	0.835339	-1.14696	0.000276573	-1.50754	5.81e-05
ENSG00000232498	RP5-1011O1.2	antisense	1.27496	0.0014016	0.0250053	1	1.38155	5.83e-05
ENSG00000198569	SLC34A3	protein_coding	-1.00527	0.00885466	-0.372468	0.550791	-1.43896	5.86e-05
ENSG00000157227	MMP14	protein_coding	0.204118	1	0.946428	0.00134091	1.08375	5.98e-05
ENSG00000196876	SCN8A	protein_coding	0.512691	0.372802	0.645221	0.0258216	1.10985	6.03e-05
ENSG00000262211	CTD-2031P19.5	antisense	-0.209933	1	-1.68146	4.45e-05	-1.92193	6.05e-05
ENSG00000162849	KIF26B	protein_coding	0.42021	0.359086	0.664593	0.105905	1.05368	6.06e-05
ENSG00000181652	ATG9B	protein_coding	-0.89165	0.0190427	-0.638415	0.184149	-1.58547	6.07e-05
ENSG00000186073	C15orf41	protein_coding	-0.299298	0.704248	-0.758885	0.0237189	-1.10036	6.1e-05
ENSG00000171004	HS6ST2	protein_coding	-0.671323	0.0466988	-0.680144	0.029846	-1.37466	6.11e-05
ENSG00000114270	COL7A1	protein_coding	0.412766	0.60322	1.12919	0.00765239	1.47761	6.14e-05
ENSG00000137474	MYO7A	protein_coding	0.509283	0.237621	0.699436	0.018277	1.1798	6.14e-05
ENSG00000266578	RP11-838N2.5	lincRNA	1.08391	0.00277881	0.256435	0.701117	1.2975	6.16e-05
ENSG00000259513	CTD-2501E16.1	pseudogene	-0.580954	0.969613	-2.41573	0.00804957	-3.165	6.21e-05
ENSG00000112078	KCTD20	protein_coding	-0.361769	0.516905	-0.719653	0.00434496	-1.13057	6.29e-05
ENSG00000144677	CTDSPL	protein_coding	-0.414562	0.330727	-0.607159	0.0812539	-1.06715	6.41e-05
ENSG00000198719	DLL1	protein_coding	-0.836361	0.00514436	-0.326656	0.386012	-1.22559	6.44e-05
ENSG00000264982	RP11-344B2.2	antisense	-0.334273	0.7523	-1.2757	0.00251083	-1.67234	6.46e-05
ENSG00000157625	TAB3	protein_coding	-0.330121	0.555447	-0.655924	0.00411988	-1.01891	6.5e-05
ENSG00000133641	C12orf29	protein_coding	-0.161647	1	-1.04546	0.000227038	-1.24692	6.54e-05
ENSG00000131724	IL13RA1	protein_coding	-0.465096	0.171649	-0.73134	0.0518514	-1.25374	6.56e-05
ENSG00000172380	GNG12	protein_coding	-0.293844	0.75404	-0.870787	0.023658	-1.2229	6.57e-05
ENSG00000076685	NT5C2	protein_coding	-0.331066	0.669858	-0.799207	0.0467942	-1.16462	6.59e-05
ENSG00000169908	TM4SF1	protein_coding	-0.327635	0.981793	-1.52621	0.000830813	-1.95012	6.6e-05
ENSG00000168672	FAM84B	protein_coding	-0.117495	1	-1.01538	0.000158936	-1.19908	6.62e-05
ENSG00000162664	ZNF326	protein_coding	-0.336421	0.478278	-0.70804	0.00241921	-1.09571	6.63e-05
ENSG00000248554	RP11-159F24.6	antisense	1.78529	1.44e-07	-0.0645835	1	1.64995	6.68e-05
ENSG00000134121	CHL1	protein_coding	-1.11197	0.000986236	-0.289413	0.690164	-1.44243	6.71e-05
ENSG00000148219	ASTN2	protein_coding	1.02357	0.00218015	0.167277	0.963715	1.2416	6.71e-05
ENSG00000267203	SNRPGP4	pseudogene	-0.569633	0.572018	-1.95178	0.000733678	-2.59121	6.71e-05
ENSG00000136936	XPA	protein_coding	-0.239677	0.726617	-0.824459	0.00229842	-1.12994	6.79e-05
ENSG00000254556	AF131215.4	sense_intronic	-0.375938	0.95076	-2.05051	0.00339072	-2.61492	6.83e-05
ENSG00000146670	CDCA5	protein_coding	0.96285	0.00179886	0.332082	0.478813	1.22902	6.91e-05
ENSG00000188277	C15orf62	protein_coding	-0.814653	0.0562986	-0.712396	0.108822	-1.61594	6.93e-05
ENSG00000240163	RP11-745A24.1	pseudogene	-0.512517	0.410407	-1.04416	0.0372241	-1.71975	6.95e-05
ENSG00000163527	STT3B	protein_coding	-0.208655	1	-0.945345	0.0118917	-1.19722	6.97e-05
ENSG00000016402	IL20RA	protein_coding	0.00650864	1	-1.03294	0.000162535	-1.05317	7.06e-05
ENSG00000101084	C20orf24	protein_coding	-0.295171	0.591686	-0.836739	0.0099767	-1.20075	7.06e-05
ENSG00000117425	PTCH2	protein_coding	-0.661308	0.0676946	-0.519043	0.110067	-1.19623	7.06e-05
ENSG00000198759	EGFL6	protein_coding	0.767498	0.123336	0.550902	0.086181	1.27633	7.06e-05
ENSG00000224397	RP11-290F20.3	lincRNA	0.659435	0.43158	0.85749	0.00545018	1.50339	7.06e-05
ENSG00000165731	RET	protein_coding	0.364645	0.641169	1.00174	0.0033506	1.35248	7.09e-05
ENSG00000260362	RP11-297M9.1	protein_coding	0.612329	0.401019	0.86736	0.00829119	1.50763	7.11e-05
ENSG00000132639	SNAP25	protein_coding	0.803449	0.0391654	0.475605	0.143876	1.29931	7.15e-05
ENSG00000144366	GULP1	protein_coding	-0.995648	3.82e-05	-0.252728	0.591693	-1.27036	7.18e-05
ENSG00000203785	SPRR2E	protein_coding	-0.0637064	1	-1.97196	0.000458439	-2.08346	7.19e-05
ENSG00000138593	SECISBP2L	protein_coding	-0.331324	0.614251	-0.749214	0.00464633	-1.13552	7.2e-05
ENSG00000088305	DNMT3B	protein_coding	0.787081	0.0410518	0.37509	0.361911	1.09242	7.21e-05
ENSG00000184702	2005-09-01	protein_coding	-1.12681	0.00184578	-0.0432619	1	-1.27662	7.23e-05
ENSG00000125245	GPR18	protein_coding	-0.213854	0.910824	-0.994017	0.00226801	-1.25658	7.28e-05
ENSG00000169895	SYAP1	protein_coding	-0.263897	0.866686	-0.795654	0.00344308	-1.1204	7.29e-05
ENSG00000173898	SPTBN2	protein_coding	-0.406629	0.487386	-0.711051	0.0566868	-1.17486	7.29e-05
ENSG00000237658	RP5-968D22.3	lincRNA	1.94112	8.1e-06	-0.352794	0.67594	1.61895	7.42e-05
ENSG00000173432	SAA1	protein_coding	1.75189	0.0063791	0.352957	0.775903	2.27259	7.42e-05
ENSG00000132849	INADL	protein_coding	-0.27373	0.649178	-0.750321	0.0306137	-1.07993	7.48e-05
ENSG00000258424	RP11-471B22.2	processed_transcript	-0.339621	0.756636	-1.16527	0.00265608	-1.65659	7.48e-05
ENSG00000115091	ACTR3	protein_coding	-0.19165	1	-1.07219	0.0100442	-1.35024	7.61e-05
ENSG00000105677	TMEM147	protein_coding	-0.455221	0.346499	-0.991559	0.0196142	-1.4924	7.66e-05
ENSG00000225764	LEPREL1-AS1	antisense	0.631236	0.13854	0.789497	0.0430147	1.37345	7.66e-05
ENSG00000251260	WDFY3-AS1	antisense	-0.460792	0.270422	-0.960663	0.0103343	-1.50084	7.7e-05
ENSG00000133030	MPRIP	protein_coding	-0.480592	0.211777	-0.552073	0.197243	-1.07977	7.71e-05
ENSG00000229127	AC007038.7	antisense	-0.226981	0.635004	-0.628207	0.00381173	-0.891575	7.74e-05
ENSG00000259342	RP11-519G16.5	antisense	-0.609348	0.433399	-0.784679	0.031017	-1.37845	7.74e-05
ENSG00000047634	SCML1	protein_coding	-0.235141	0.863342	-0.864972	0.00114358	-1.13122	7.78e-05
ENSG00000153093	ACOXL	protein_coding	0.685198	0.0552901	0.762606	0.010163	1.41355	7.82e-05
ENSG00000119541	VPS4B	protein_coding	-0.220808	1	-1.00742	0.00685142	-1.2975	7.84e-05
ENSG00000243410	RP11-245J9.4	antisense	-0.240027	0.924488	-0.985738	0.00153191	-1.25982	7.85e-05
ENSG00000236409	NRADDP	pseudogene	-1.13558	0.0279823	-1.01875	0.0776541	-2.2985	7.9e-05
ENSG00000100852	ARHGAP5	protein_coding	-0.348855	0.730759	-0.911097	0.0217738	-1.33973	7.94e-05
ENSG00000228261	RP11-127L20.3	lincRNA	-0.553868	0.119867	-0.532905	0.0827187	-1.153	8.01e-05
ENSG00000123636	BAZ2B	protein_coding	-0.298183	0.576122	-0.694815	0.0601475	-1.04098	8.02e-05
ENSG00000182372	CLN8	protein_coding	-0.257202	0.768971	-0.72566	0.00951876	-1.02611	8.02e-05
ENSG00000049618	ARID1B	protein_coding	-0.14522	1	-0.800917	0.0164192	-0.996682	8.1e-05
ENSG00000124171	PARD6B	protein_coding	-0.338841	0.612694	-0.679047	0.0122607	-1.05145	8.1e-05
ENSG00000106538	RARRES2	protein_coding	0.3984	0.570562	0.98522	0.00247359	1.34772	8.12e-05
ENSG00000119048	UBE2B	protein_coding	-0.312245	0.590461	-0.674308	0.0107889	-1.05775	8.15e-05
ENSG00000105427	CNFN	protein_coding	-0.688565	0.108236	-1.14039	0.0187121	-1.81074	8.24e-05
ENSG00000254349	RP11-758M4.1	protein_coding	0.678497	0.104066	0.422054	0.224068	1.07173	8.25e-05
ENSG00000083099	LYRM2	protein_coding	-0.367848	0.152781	-0.406018	0.060429	-0.813259	8.27e-05
ENSG00000225135	RP11-361F15.2	lincRNA	-0.717938	0.252291	-1.18399	0.00265723	-1.99682	8.27e-05
ENSG00000121741	ZMYM2	protein_coding	-0.374553	0.464088	-0.707235	0.0797599	-1.14632	8.28e-05
ENSG00000156011	PSD3	protein_coding	-0.119839	1	-0.767517	0.0391127	-0.938414	8.31e-05
ENSG00000255565	RP11-6B19.1	lincRNA	-0.550372	0.0692509	-0.886785	0.0304634	-1.5017	8.31e-05
ENSG00000155918	RAET1L	protein_coding	-0.308766	0.969149	-0.935923	0.0108191	-1.2925	8.32e-05
ENSG00000076770	MBNL3	protein_coding	-0.341722	0.494932	-0.721173	0.00380535	-1.09234	8.39e-05
ENSG00000241340	AC093734.14	antisense	-1.54544	0.0502804	0.0938237	1	-1.65923	8.39e-05
ENSG00000259479	CTD-2008A1.2	pseudogene	0.622235	0.148853	0.663274	0.0510457	1.26159	8.4e-05
ENSG00000109466	KLHL2	protein_coding	-0.373301	0.571533	-0.698718	0.0469681	-1.10006	8.57e-05
ENSG00000176531	PHLDB3	protein_coding	-0.599444	0.0371799	-0.427093	0.141228	-1.07312	8.63e-05
ENSG00000269318	AC007292.3	antisense	-0.991588	0.00117673	-0.471233	0.443833	-1.48682	8.75e-05
ENSG00000167779	IGFBP6	protein_coding	1.13613	0.0108939	0.495248	0.227576	1.69425	8.88e-05
ENSG00000124374	PAIP2B	protein_coding	-0.573396	0.0998438	-0.351283	0.258918	-0.961276	8.93e-05
ENSG00000180871	CXCR2	protein_coding	-0.470801	0.488396	-0.910757	0.0125523	-1.40861	8.94e-05
ENSG00000251586	TET2-AS1	antisense	-0.0854622	1	-1.17592	0.000101296	-1.3437	9.03e-05
ENSG00000048707	VPS13D	protein_coding	-0.304328	0.502567	-0.724478	0.0499218	-1.0905	9.04e-05
ENSG00000174840	PDE12	protein_coding	-0.329218	0.753317	-0.859499	0.00487795	-1.22995	9.05e-05
ENSG00000169442	CD52	protein_coding	-0.232715	1	-1.315	0.000264272	-1.58039	9.06e-05
ENSG00000107338	SHB	protein_coding	-0.636557	0.0402733	-0.494173	0.371191	-1.16767	9.07e-05
ENSG00000163814	CDCP1	protein_coding	-0.347946	0.755456	-0.887118	0.0237166	-1.28471	9.1e-05
ENSG00000163082	SGPP2	protein_coding	0.00728912	1	-1.08894	0.00424657	-1.13343	9.11e-05
ENSG00000231182	RP11-423O2.7	lincRNA	0.534938	0.955298	1.22226	0.00193633	1.75942	9.11e-05
ENSG00000259519	RP11-519G16.2	antisense	-0.520942	0.0969861	-0.41878	0.154806	-0.971049	9.11e-05
ENSG00000159228	CBR1	protein_coding	-0.0453668	1	-1.17808	0.000199807	-1.36183	9.15e-05
ENSG00000119699	TGFB3	protein_coding	0.300932	0.62876	0.705628	0.0079875	0.968231	9.27e-05
ENSG00000101230	ISM1	protein_coding	-0.525245	0.060005	-0.392586	0.138942	-0.975586	9.39e-05
ENSG00000225745	AL773572.7	processed_transcript	-0.360935	0.544001	-0.572218	0.0418324	-0.971924	9.39e-05
ENSG00000188163	FAM166A	protein_coding	-0.745373	0.0253049	-0.834841	0.0599458	-1.7009	9.47e-05
ENSG00000228680	AC004692.4	antisense	0.803244	0.831507	1.65152	0.00118783	2.47074	9.49e-05
ENSG00000236188	PRKX-AS1	antisense	-0.284765	0.88456	-0.836368	0.00613119	-1.15278	9.52e-05
ENSG00000085433	WDR47	protein_coding	-0.34999	0.329073	-0.547288	0.0248237	-0.941057	9.53e-05
ENSG00000176845	METRNL	protein_coding	-0.544956	0.0601795	-0.467337	0.116425	-1.05925	9.53e-05
ENSG00000237445	CTA-520D8.2	lincRNA	2.51423	4.22e-06	-0.214397	0.916972	2.32518	9.56e-05
ENSG00000100596	SPTLC2	protein_coding	-0.386434	0.406781	-0.689371	0.0817379	-1.11873	9.57e-05
ENSG00000185008	ROBO2	protein_coding	-0.490485	0.218317	-0.671861	0.20472	-1.19255	9.59e-05
ENSG00000167106	FAM102A	protein_coding	-0.495872	0.144183	-0.579609	0.159603	-1.11531	9.62e-05
ENSG00000137413	TAF8	protein_coding	-0.295349	0.674537	-0.637035	0.00744892	-0.961483	9.69e-05
ENSG00000226562	RP11-255A11.21	lincRNA	-0.649294	0.349625	-0.781588	0.0499736	-1.5353	9.7e-05
ENSG00000258441	LINC00641	processed_transcript	-0.216633	0.964251	-1.15367	0.000161409	-1.39839	9.7e-05
ENSG00000143622	RIT1	protein_coding	-0.248881	0.765029	-0.771202	0.00485853	-1.06549	9.76e-05
ENSG00000248690	HAS2-AS1	antisense	-0.140452	1	1.3887	1.5e-05	1.22828	9.82e-05
ENSG00000198242	RPL23A	protein_coding	-0.255078	0.74192	-0.91632	0.00552882	-1.26374	9.87e-05
ENSG00000235884	RP11-77I22.3	processed_transcript	0.798937	0.760568	1.10802	0.0103306	1.98672	9.96e-05
ENSG00000142197	DOPEY2	protein_coding	-0.511151	0.0591451	-0.392146	0.121836	-0.941261	9.97e-05
ENSG00000130559	CAMSAP1	protein_coding	-0.569156	0.0923644	-0.496685	0.223552	-1.1064	0.000100646
ENSG00000117143	UAP1	protein_coding	-0.353124	0.625094	-0.877696	0.00338142	-1.26528	0.000101866
ENSG00000189337	KAZN	protein_coding	-0.322093	0.559726	-0.638654	0.0938805	-1.00712	0.000101866
ENSG00000114315	HES1	protein_coding	-0.488791	0.24945	-0.880873	0.00795495	-1.42478	0.000102457
ENSG00000232192	RP11-62I21.1	antisense	0.51256	0.273138	0.65141	0.0319354	1.11901	0.000102826
ENSG00000139926	FRMD6	protein_coding	-0.293088	0.653003	-0.882134	0.0243532	-1.28225	0.000104121
ENSG00000250764	CTD-2152M20.2	antisense	-0.295402	0.690741	-0.660614	0.0111422	-1.0003	0.000104239
ENSG00000151303	AGAP11	processed_transcript	-0.334058	0.701299	-0.574473	0.0204257	-0.942655	0.000104566
ENSG00000249641	HOXC-AS5	antisense	1.76343	0.0134863	0.457139	0.365642	2.28468	0.000105206
ENSG00000233912	AC026202.3	antisense	-0.293381	0.840764	-0.949001	0.00239204	-1.31619	0.000105296
ENSG00000008083	JARID2	protein_coding	-0.153272	1	-0.820883	0.0164463	-1.02522	0.000105317
ENSG00000060237	WNK1	protein_coding	-0.149351	1	-0.959013	0.00662224	-1.16914	0.000105317
ENSG00000147883	CDKN2B	protein_coding	-0.93349	0.0875003	-0.889743	0.0242218	-1.82145	0.000105891
ENSG00000270075	RP11-127L20.5	antisense	-0.331182	0.680416	-0.86818	0.00515755	-1.26707	0.000107504
ENSG00000265298	RP13-104F24.3	pseudogene	-0.757485	0.19714	-0.711608	0.161663	-1.54879	0.00010936
ENSG00000165997	ARL5B	protein_coding	-0.088292	1	-1.15644	0.000298276	-1.29499	0.000110086
ENSG00000151651	ADAM8	protein_coding	0.778974	0.097224	0.529299	0.187322	1.29578	0.000110345
ENSG00000163898	LIPH	protein_coding	-0.265241	0.904531	-0.757748	0.0114321	-1.06978	0.000110973
ENSG00000133742	CA1	protein_coding	-0.760713	0.000964276	-0.428897	0.365747	-1.26749	0.000111748
ENSG00000131126	TEX101	protein_coding	-1.01	0.0105291	-0.351233	0.669735	-1.44023	0.000112054
ENSG00000230638	RP11-486B10.4	pseudogene	-0.355892	0.832966	-0.98382	0.00111673	-1.40417	0.000112524
ENSG00000083544	TDRD3	protein_coding	-0.448651	0.126195	-0.490537	0.16476	-0.978657	0.000112763
ENSG00000010278	CD9	protein_coding	-0.36565	0.511379	-0.850106	0.0364505	-1.29608	0.000112843
ENSG00000091622	PITPNM3	protein_coding	-0.600729	0.0360266	-0.418763	0.0958388	-1.06504	0.000113218
ENSG00000108759	KRT32	protein_coding	-0.994829	0.252671	-1.26383	0.0122966	-2.39832	0.00011393
ENSG00000251687	RP11-181K12.2	antisense	0.789086	0.00237141	0.38118	0.343294	1.134	0.000114164
ENSG00000249252	RP11-665G4.1	antisense	-0.400972	0.358228	-0.725229	0.0566612	-1.17841	0.000114202
ENSG00000175105	ZNF654	protein_coding	-0.406463	0.436052	-1.35523	0.00140257	-1.79858	0.000114263
ENSG00000100106	TRIOBP	protein_coding	-0.664375	0.00801433	-0.276841	0.531178	-0.993929	0.000114301
ENSG00000092853	CLSPN	protein_coding	0.624621	0.0213213	0.335897	0.28806	0.924332	0.000114828
ENSG00000211455	STK38L	protein_coding	-0.131133	1	-1.18301	0.00308863	-1.35991	0.000114963
ENSG00000267560	RP11-173A16.1	antisense	-0.328648	0.955444	-1.49108	0.000292173	-1.88262	0.000114963
ENSG00000107159	CA9	protein_coding	1.03899	0.149651	1.00498	0.0678192	2.09172	0.00011647
ENSG00000207051	SNORA27	snoRNA	-0.487213	0.772637	-1.78898	0.00138712	-2.45154	0.000117809
ENSG00000264983	NOTCH2NL	protein_coding	-0.282444	0.684891	-0.636257	0.0121561	-0.968993	0.000118223
ENSG00000127533	F2RL3	protein_coding	0.667423	0.287042	0.86709	0.0226593	1.58327	0.000119051
ENSG00000196932	TMEM26	protein_coding	0.103873	1	1.21654	0.000351323	1.25886	0.000119051
ENSG00000166971	AKTIP	protein_coding	-0.274384	0.843201	-0.723368	0.0121704	-1.0537	0.000119065
ENSG00000095970	TREM2	protein_coding	1.48746	0.00681136	0.520153	0.317742	2.04272	0.000120366
ENSG00000250893	RP11-588L15.2	antisense	-0.55453	0.354609	-1.04678	0.02175	-1.63133	0.000120777
ENSG00000257339	PLEKHM1	protein_coding	-0.523401	0.569713	-0.638395	0.125339	-1.20709	0.000122084
ENSG00000152583	SPARCL1	protein_coding	-0.439794	0.367545	-0.774839	0.0474492	-1.27928	0.000122315
ENSG00000114115	RBP1	protein_coding	0.676836	0.0920948	0.600103	0.102019	1.24514	0.000122323
ENSG00000267254	CTD-2162K18.5	antisense	-0.615533	0.0588197	-0.382584	0.306085	-1.04072	0.000122323
ENSG00000127080	IPPK	protein_coding	-0.397401	0.494734	-0.840724	0.0280946	-1.29465	0.000122608
ENSG00000178035	IMPDH2	protein_coding	-0.36956	0.525134	-0.80601	0.00738689	-1.28077	0.000123091
ENSG00000162407	PPAP2B	protein_coding	-0.506412	0.151872	-0.54868	0.154924	-1.08003	0.00012364
ENSG00000140678	ITGAX	protein_coding	0.907224	0.0060614	0.36239	0.436281	1.24732	0.000123956
ENSG00000259976	RP11-553L6.5	lincRNA	-0.492635	0.309638	-0.830265	0.0333591	-1.36552	0.000124151
ENSG00000118620	ZNF430	protein_coding	-0.343545	0.377325	-0.636113	0.0119937	-1.0357	0.00012545
ENSG00000237697	LINC00312	lincRNA	-0.491536	0.496452	-1.19623	0.00787251	-1.86002	0.000126113
ENSG00000163624	CDS1	protein_coding	-0.465344	0.376129	-0.741055	0.00789644	-1.28094	0.000126313
ENSG00000065135	GNAI3	protein_coding	-0.308659	0.764152	-0.887167	0.0138874	-1.26569	0.000126859
ENSG00000147144	CCDC120	protein_coding	-0.539276	0.297076	-0.695328	0.0346415	-1.27165	0.000126859
ENSG00000248647	RP11-331K21.1	antisense	-0.913938	0.0128798	-0.334656	0.396333	-1.24547	0.000127059
ENSG00000092330	TINF2	protein_coding	-0.167463	0.998274	-0.779901	0.00388535	-0.987501	0.000128334
ENSG00000115084	SLC35F5	protein_coding	-0.307065	0.86351	-0.916548	0.0176992	-1.32155	0.000129493
ENSG00000147862	NFIB	protein_coding	-0.436564	0.193011	-0.5311	0.209631	-1.004	0.000129913
ENSG00000172322	CLEC12A	protein_coding	1.30374	0.00074727	-0.0520688	1	1.29313	0.000131104
ENSG00000260368	RP11-521I2.3	sense_overlapping	-0.665139	0.266907	-1.29763	0.00252687	-1.97985	0.000131559
ENSG00000143153	ATP1B1	protein_coding	-0.308646	0.893601	-0.927182	0.0290826	-1.33763	0.000131732
ENSG00000235522	AC009505.2	antisense	-0.146928	1	-0.859487	0.00158019	-1.04369	0.000132169
ENSG00000248751	RP1-130H16.18	protein_coding	-0.81431	0.0347553	-0.258971	0.735645	-1.14042	0.000132692
ENSG00000102471	NDFIP2	protein_coding	-0.190203	1	-1.17705	0.00480044	-1.48082	0.0001334
ENSG00000205664	RP11-706O15.1	protein_coding	-0.235905	0.930802	-0.834627	0.00150199	-1.12349	0.000133637
ENSG00000139517	LNX2	protein_coding	-0.422931	0.391652	-0.713014	0.010163	-1.19871	0.00013384
ENSG00000198598	MMP17	protein_coding	0.188109	1	1.2162	0.000267119	1.37524	0.000133991
ENSG00000144713	RPL32	protein_coding	-0.460129	0.355355	-0.893635	0.0409596	-1.46103	0.000134109
ENSG00000128573	FOXP2	protein_coding	-0.168982	1	-0.857622	0.0173687	-1.07999	0.000134162
ENSG00000237429	RP1-159A19.4	antisense	-0.684406	0.0430393	-0.369645	0.264912	-1.09238	0.000134162
ENSG00000163412	EIF4E3	protein_coding	-0.389379	0.0927985	-0.554795	0.0300929	-0.977502	0.000134355
ENSG00000226349	RP11-145A3.2	sense_intronic	0.492488	0.423301	0.740599	0.00739677	1.21128	0.000134521
ENSG00000047346	FAM214A	protein_coding	-0.231063	0.999527	-0.841644	0.0281368	-1.13326	0.000134548
ENSG00000184012	TMPRSS2	protein_coding	-0.865296	0.00266015	-0.366341	0.609481	-1.31108	0.000135028
ENSG00000260645	RP11-250B2.5	lincRNA	-0.822399	0.238125	-1.62569	0.011634	-2.43801	0.000135041
ENSG00000261202	RP3-496C20.1	lincRNA	-0.785259	0.25758	-1.075	0.0371064	-1.96378	0.000135298
ENSG00000189129	PLAC9	protein_coding	-0.466891	0.396011	-0.914791	0.00476442	-1.3536	0.000137531
ENSG00000134259	NGF	protein_coding	0.35249	0.770224	0.862634	0.0105617	1.22324	0.000137591
ENSG00000230703	RP11-293P20.4	antisense	0.469081	0.971484	1.33096	0.00179437	1.9515	0.000137591
ENSG00000005810	MYCBP2	protein_coding	-0.158656	1	-0.908015	0.0146174	-1.12219	0.000137716
ENSG00000229474	PATL2	protein_coding	0.734151	0.0139863	0.23513	0.512326	0.925905	0.000137818
ENSG00000160352	ZNF714	protein_coding	-0.367115	0.280183	-0.514664	0.028692	-0.932407	0.00013818
ENSG00000165516	KLHDC2	protein_coding	-0.145623	1	-0.819639	0.00106365	-1.01437	0.000138377
ENSG00000134709	HOOK1	protein_coding	-0.248968	1	-1.06233	0.000110114	-1.37349	0.000139006
ENSG00000185015	CA13	protein_coding	-0.634934	0.0140866	-0.330062	0.421698	-1.01454	0.000139246
ENSG00000083457	ITGAE	protein_coding	0.701988	0.00150716	0.227282	0.521109	0.882953	0.00013984
ENSG00000154262	ABCA6	protein_coding	-0.502087	0.129592	-0.65115	0.0367074	-1.22066	0.000140956
ENSG00000198146	ZNF770	protein_coding	-0.323625	0.839204	-1.165	0.00381324	-1.65581	0.000141404
ENSG00000080822	CLDND1	protein_coding	-0.0233998	1	-1.05115	0.000696038	-1.15389	0.000142444
ENSG00000224972	RP11-403H13.1	processed_transcript	-0.289418	0.774088	-1.34048	0.00378994	-1.68224	0.000144058
ENSG00000145241	CENPC1	protein_coding	-0.121217	1	-0.78658	0.00112203	-0.94937	0.000145746
ENSG00000230417	LINC00856	processed_transcript	0.361794	0.76199	0.957241	0.000735573	1.2427	0.000145958
ENSG00000249044	RP11-330M2.7	processed_transcript	-0.333608	0.306504	-0.553838	0.0284609	-0.947179	0.000146044
ENSG00000219986	BTF3P7	pseudogene	-0.834609	0.330868	-1.70866	0.00373203	-2.5528	0.000146782
ENSG00000139626	ITGB7	protein_coding	-0.639275	0.0421794	-0.53175	0.0914986	-1.18715	0.000146883
ENSG00000186487	MYT1L	protein_coding	0.20903	1	1.08109	0.000433088	1.2076	0.00014706
ENSG00000070159	PTPN3	protein_coding	-0.452167	0.324565	-0.637724	0.101322	-1.14132	0.000147593
ENSG00000106397	PLOD3	protein_coding	0.476927	0.477225	0.744237	0.0286646	1.19139	0.000149468
ENSG00000188783	PRELP	protein_coding	-0.688045	0.0969823	-0.610663	0.103791	-1.33667	0.000150123
ENSG00000103067	ESRP2	protein_coding	-0.416855	0.293574	-0.812601	0.0162677	-1.31356	0.000150929
ENSG00000130779	CLIP1	protein_coding	-0.292813	0.635907	-0.876174	0.025248	-1.22571	0.000151036
ENSG00000241732	RP11-38P22.2	lincRNA	0.171739	1	-2.22983	1.32e-05	-2.23825	0.000151066
ENSG00000134297	PLEKHA8P1	pseudogene	0.354652	0.740474	0.671483	0.011443	0.994618	0.000151066
ENSG00000186684	CYP27C1	protein_coding	0.914231	0.0191859	0.44899	0.184061	1.30481	0.000151066
ENSG00000066468	FGFR2	protein_coding	-0.496329	0.278179	-0.60604	0.0747476	-1.1506	0.000151592
ENSG00000151929	BAG3	protein_coding	-0.549389	0.28914	-0.642202	0.191868	-1.26503	0.000151592
ENSG00000173812	EIF1	protein_coding	-0.20496	1	-1.00688	0.00185648	-1.27454	0.000151592
ENSG00000147853	AK3	protein_coding	-0.265987	0.972598	-0.860622	0.00144292	-1.12852	0.000152958
ENSG00000224644	RP11-16L21.7	antisense	-1.01369	0.430786	-1.98251	0.00631372	-2.88713	0.000152958
ENSG00000228437	RP11-400N13.2	lincRNA	0.737095	0.188809	0.589833	0.0802876	1.29476	0.000152958
ENSG00000205213	LGR4	protein_coding	-0.414671	0.389008	-0.702459	0.0553508	-1.19145	0.000153138
ENSG00000078674	PCM1	protein_coding	-0.161587	1	-0.914201	0.0177006	-1.12452	0.000153322
ENSG00000134326	CMPK2	protein_coding	0.823718	0.0399695	0.551212	0.299987	1.38657	0.000153817
ENSG00000227606	AC005392.13	lincRNA	0.327768	1	1.03481	0.00990116	1.37278	0.000153987
ENSG00000163349	HIPK1	protein_coding	-0.209153	1	-0.913662	0.011229	-1.1633	0.000154346
ENSG00000257906	RP1-90J4.1	lincRNA	2.38903	3.28e-07	-0.238799	0.844332	2.08758	0.000154494
ENSG00000113494	PRLR	protein_coding	-1.03951	2.56e-05	-0.181225	0.79896	-1.24364	0.000155353
ENSG00000019995	ZRANB1	protein_coding	-0.199109	1	-0.857302	0.0112893	-1.10975	0.000155395
ENSG00000122482	ZNF644	protein_coding	-0.107034	1	-1.04404	0.00656425	-1.20623	0.000155423
ENSG00000077097	TOP2B	protein_coding	-0.250756	0.914828	-0.849039	0.0163972	-1.14635	0.00015544
ENSG00000183337	BCOR	protein_coding	-0.403845	0.145391	-0.386354	0.108253	-0.828859	0.000155523
ENSG00000113369	ARRDC3	protein_coding	-0.247514	1	-0.958726	0.00690858	-1.31438	0.000158574
ENSG00000165195	PIGA	protein_coding	-0.0816354	1	-1.12632	0.000217598	-1.30721	0.000158574
ENSG00000092445	TYRO3	protein_coding	-0.855943	0.0052718	-0.19398	0.795686	-1.10753	0.000160785
ENSG00000270589	RP11-348N5.7	antisense	-0.151721	1	-1.27379	0.00305823	-1.50451	0.000161152
ENSG00000224532	RP3-470L22.1	processed_transcript	-0.837311	0.155273	-1.06584	0.0724687	-1.89656	0.000161972
ENSG00000271043	MTRNR2L2	protein_coding	-0.401444	0.89568	-1.56284	0.00165744	-2.04919	0.000161972
ENSG00000237167	AC128709.2	lincRNA	0.825378	0.496452	0.903219	0.0845008	1.76388	0.000162498
ENSG00000130208	APOC1	protein_coding	1.27031	0.02188	0.464809	0.366048	1.79091	0.00016251
ENSG00000206760	SNORA6	snoRNA	-0.712488	0.258491	-0.922345	0.0151635	-1.79457	0.000163
ENSG00000258752	RP11-356K23.1	processed_transcript	-0.177419	1	-0.696322	0.00249632	-0.925379	0.000163023
ENSG00000106780	MEGF9	protein_coding	-0.489587	0.23902	-0.535441	0.150307	-1.07538	0.000163662
ENSG00000223409	RPL17P17	pseudogene	-0.621482	0.555154	-1.27236	0.0260575	-1.98378	0.000164415
ENSG00000170955	PRKCDBP	protein_coding	0.556871	0.821863	1.18164	0.00910329	1.66102	0.000164736
ENSG00000170089	RP11-423H2.1	pseudogene	-0.344399	0.388449	-0.534654	0.0379123	-0.911834	0.000164913
ENSG00000270066	SCARNA2	lincRNA	-5.72524	0.653364	-6.73489	0.138334	-7.98099	0.000165741
ENSG00000175414	ARL10	protein_coding	-0.416798	0.193688	-0.450539	0.0557628	-0.900697	0.00016643
ENSG00000236996	MLIP-IT1	sense_intronic	-0.330856	0.99462	-1.72231	0.00177894	-2.16793	0.000167383
ENSG00000254814	RP11-535A19.1	antisense	-0.751281	0.147662	-0.713721	0.113171	-1.43883	0.000167606
ENSG00000256972	AP000462.3	lincRNA	-0.533172	0.293681	-0.621649	0.0841191	-1.20328	0.000167606
ENSG00000182261	NLRP10	protein_coding	1.29693	0.151967	0.715355	0.1583	2.09871	0.000167764
ENSG00000258964	RP11-618G20.1	processed_transcript	-0.30366	0.600614	-0.596607	0.0159361	-0.93556	0.000168382
ENSG00000001630	CYP51A1	protein_coding	-0.194289	1	-0.952428	0.00104574	-1.21115	0.000168628
ENSG00000255120	RP11-770G2.4	antisense	-0.433554	0.744886	-1.29841	0.00253139	-1.87327	0.000168664
ENSG00000180178	AC018865.8	pseudogene	0.82987	0.367578	0.86995	0.073118	1.63313	0.000168785
ENSG00000157654	PALM2-AKAP2	protein_coding	0.733267	0.634502	1.04348	0.0216861	1.92048	0.000169041
ENSG00000170142	UBE2E1	protein_coding	-0.339818	0.607745	-0.696244	0.0831991	-1.10211	0.000169503
ENSG00000137145	DENND4C	protein_coding	-0.3322	0.552871	-0.687116	0.0690316	-1.05919	0.000169552
ENSG00000178363	CALML3	protein_coding	-0.569111	0.0472933	-0.833606	0.0099363	-1.36343	0.000170373
ENSG00000266820	RP13-104F24.1	pseudogene	-0.605788	0.271588	-2.31817	0.0052739	-2.97478	0.000170574
ENSG00000178038	ALS2CL	protein_coding	-0.814015	0.0255207	-0.390344	0.244818	-1.25797	0.000171748
ENSG00000250748	RP11-230G5.2	lincRNA	0.320816	0.89922	0.931134	0.0020543	1.19536	0.000171897
ENSG00000233834	AC005083.1	processed_transcript	-0.519395	0.863517	-1.269	0.0246214	-1.83551	0.000173631
ENSG00000204178	TMEM57	protein_coding	-0.467919	0.320062	-0.659873	0.108593	-1.17876	0.00017452
ENSG00000123179	EBPL	protein_coding	-0.410315	0.237621	-0.480034	0.0779495	-0.958774	0.000175164
ENSG00000153574	RPIA	protein_coding	-0.393434	0.117939	-0.390013	0.0918394	-0.818004	0.000175164
ENSG00000249780	RP11-352E6.2	pseudogene	-0.263138	1	-1.82497	0.00168437	-2.17565	0.000175614
ENSG00000205978	NYNRIN	protein_coding	-0.60184	0.1764	-0.526074	0.0894699	-1.19617	0.000175751
ENSG00000256152	RP11-463O12.3	lincRNA	-0.483023	0.412432	-0.783189	0.0119937	-1.28894	0.000176596
ENSG00000247627	MTND4P12	pseudogene	-0.230536	1	-0.802942	0.0204429	-1.14873	0.000178348
ENSG00000006831	ADIPOR2	protein_coding	-0.194	1	-1.00181	0.011443	-1.24036	0.000179406
ENSG00000242607	RPS3AP34	pseudogene	-0.642698	0.743591	-1.27942	0.0289366	-1.98435	0.000180404
ENSG00000122490	PQLC1	protein_coding	-0.546271	0.0383507	-0.347342	0.190656	-0.923615	0.000180923
ENSG00000254119	RP11-705O24.1	lincRNA	0.146361	1	1.11861	0.000193968	1.22491	0.000180923
ENSG00000101187	SLCO4A1	protein_coding	-0.627169	0.0148721	-0.359234	0.288142	-1.04564	0.000181582
ENSG00000198833	UBE2J1	protein_coding	-0.150626	1	-0.83965	0.00307616	-1.04587	0.000181862
ENSG00000253661	ZFHX4-AS1	antisense	0.293999	1	1.20984	0.000536368	1.37219	0.000184449
ENSG00000137460	FHDC1	protein_coding	-0.272784	0.643919	-0.602381	0.0119127	-0.920883	0.000184887
ENSG00000187091	PLCD1	protein_coding	-0.527535	0.153847	-0.39469	0.185787	-0.965568	0.000185584
ENSG00000163635	ATXN7	protein_coding	-0.172334	1	-0.855148	0.0183837	-1.05917	0.000186652
ENSG00000223485	RP11-417E7.1	lincRNA	1.3445	0.135983	0.697394	0.296798	2.05501	0.000187418
ENSG00000244203	FOXP1-AS1	processed_transcript	-0.0945457	1	-0.825056	0.000982393	-0.969334	0.000187513
ENSG00000134480	CCNH	protein_coding	-0.0651252	1	-1.06923	0.000263034	-1.16858	0.000188258
ENSG00000164096	C4orf3	protein_coding	-0.604327	0.155273	-0.587257	0.0357712	-1.22694	0.00018871
ENSG00000259018	RP11-124D2.3	antisense	-0.282605	1	-1.05637	0.00175978	-1.41194	0.000189116
ENSG00000137831	UACA	protein_coding	-0.705077	0.0365581	-0.424975	0.37882	-1.20165	0.000189214
ENSG00000109171	SLAIN2	protein_coding	-0.309209	0.740507	-0.880718	0.0224152	-1.2519	0.000190753
ENSG00000153404	PLEKHG4B	protein_coding	0.70568	0.145039	0.638473	0.077648	1.3691	0.000193466
ENSG00000251022	THAP9-AS1	processed_transcript	-0.394112	0.548677	-1.00645	0.00716285	-1.53957	0.000193587
ENSG00000140600	SH3GL3	protein_coding	-0.930882	0.0181945	-0.314652	0.447987	-1.27742	0.000195644
ENSG00000242258	RP11-511P7.2	processed_transcript	0.907948	0.0151328	0.524069	0.283701	1.39828	0.000195779
ENSG00000229212	RP11-561C5.4	pseudogene	-0.438563	0.612403	-0.706826	0.0173629	-1.19424	0.000195957
ENSG00000114923	SLC4A3	protein_coding	0.825921	0.0258494	0.526341	0.139904	1.31361	0.000196165
ENSG00000186074	CD300LF	protein_coding	0.771099	0.187626	0.701476	0.032274	1.47528	0.000196165
ENSG00000182247	UBE2E2	protein_coding	-0.253846	0.829014	-0.777097	0.0308412	-1.07972	0.000197202
ENSG00000228917	RP11-544M22.8	antisense	-0.512551	0.23437	-0.68023	0.049193	-1.22858	0.000198555
ENSG00000223725	AC007879.5	antisense	0.423351	0.152534	0.485567	0.0397242	0.880748	0.000199279
ENSG00000233723	AC007092.1	lincRNA	0.251807	1	1.09574	0.000800317	1.22701	0.000199317
ENSG00000135587	SMPD2	protein_coding	-0.5023	0.438175	-0.677617	0.0275037	-1.21491	0.000199869
ENSG00000100129	EIF3L	protein_coding	-0.232999	1	-1.1045	0.0016492	-1.38195	0.000200775
ENSG00000235512	TAB3-AS2	antisense	-0.233598	1	-1.84108	7.62e-05	-2.04587	0.000200849
ENSG00000199916	RMRP	misc_RNA	-0.00197599	1	5.46419	0.000830813	5.77869	0.000200849
ENSG00000109381	ELF2	protein_coding	-0.334156	0.532819	-0.64514	0.109629	-1.02321	0.000201414
ENSG00000236088	COX10-AS1	processed_transcript	-0.339601	0.457995	-0.584687	0.10591	-0.956829	0.000202045
ENSG00000170677	SOCS6	protein_coding	-0.310862	0.618112	-0.731519	0.0055472	-1.08185	0.00020367
ENSG00000182545	RNASE10	protein_coding	1.90573	0.0107479	0.718367	0.25817	2.56252	0.000203818
ENSG00000133678	TMEM254	protein_coding	-0.238094	0.992236	-0.782161	0.0029851	-1.06292	0.000203922
ENSG00000151690	MFSD6	protein_coding	-0.0970677	1	-0.987812	0.00663327	-1.13493	0.000204036
ENSG00000183780	SLC35F3	protein_coding	0.353375	0.656305	0.700549	0.0873544	1.01021	0.000204653
ENSG00000163064	EN1	protein_coding	2.06587	0.00493624	0.409749	0.518124	2.36096	0.000205087
ENSG00000197714	ZNF460	protein_coding	-0.158695	1	-0.982111	0.0016336	-1.21145	0.000205087
ENSG00000169896	ITGAM	protein_coding	0.583165	0.0444891	0.445403	0.0797863	0.99713	0.000205828
ENSG00000214439	FAM185BP	pseudogene	0.216069	0.981793	-1.34347	2.77e-05	-1.23112	0.00020604
ENSG00000117245	KIF17	protein_coding	0.307383	1	0.971212	0.00235529	1.26923	0.00020604
ENSG00000237438	CECR7	lincRNA	-0.481111	0.382085	-0.680894	0.039247	-1.23721	0.00020604
ENSG00000152527	PLEKHH2	protein_coding	-0.462462	0.127396	-0.382877	0.186561	-0.895696	0.000207041
ENSG00000165355	FBXO33	protein_coding	-0.150877	1	-0.76632	0.000951761	-0.957211	0.000207509
ENSG00000122644	ARL4A	protein_coding	-0.290956	1	-1.03531	0.00595162	-1.39239	0.000207594
ENSG00000258661	RP11-964E11.2	antisense	-1.0423	0.130867	-0.985401	0.0210222	-2.03345	0.000207594
ENSG00000013441	CLK1	protein_coding	-0.210762	1	-0.888479	0.00340831	-1.16603	0.000208892
ENSG00000233438	AC109829.1	protein_coding	0.883416	0.00568328	0.524855	0.258717	1.36808	0.000208892
ENSG00000236051	MYCBP2-AS1	antisense	-0.202402	0.971319	-0.893777	0.00355611	-1.1641	0.000210435
ENSG00000232527	RP11-14N7.2	lincRNA	0.519032	0.334759	0.714342	0.0175513	1.18699	0.000211603
ENSG00000230140	AC016738.3	antisense	-0.640452	0.293301	-0.583671	0.0622771	-1.25785	0.000213062
ENSG00000254275	RP11-89M16.1	processed_transcript	0.248775	1	1.17831	0.00147585	1.33599	0.000213062
ENSG00000253392	AC006277.2	antisense	-0.445891	0.350758	-0.649838	0.0371762	-1.1408	0.000213782
ENSG00000206398	LY6G6C	protein_coding	-2.05803	0.082076	-1.70985	0.322638	-3.92207	0.00021404
ENSG00000248240	RP11-159F24.5	antisense	1.54109	0.00187086	-0.129948	1	1.61071	0.000214834
ENSG00000144283	PKP4	protein_coding	-0.174412	1	-0.850689	0.0203573	-1.06897	0.000215636
ENSG00000127184	COX7C	protein_coding	-0.217721	1	-1.28136	0.00107665	-1.66225	0.000216226
ENSG00000267251	AC139100.3	antisense	-0.238209	0.848949	-0.783182	0.00115594	-1.06985	0.000217019
ENSG00000198648	STK39	protein_coding	-0.424453	0.264743	-0.737108	0.0718308	-1.24061	0.000217114
ENSG00000005001	PRSS22	protein_coding	-0.70591	0.29852	-0.732391	0.117375	-1.34131	0.00021839
ENSG00000115339	GALNT3	protein_coding	-0.0860423	1	-1.06048	0.000235634	-1.21448	0.000218557
ENSG00000103942	HOMER2	protein_coding	-0.197705	1	-0.721019	0.00196265	-0.951707	0.000218909
ENSG00000069535	MAOB	protein_coding	-0.977852	1.64e-06	-0.0979859	1	-1.10878	0.000219183
ENSG00000196914	ARHGEF12	protein_coding	-0.288665	0.719913	-0.862488	0.0255407	-1.22406	0.000219726
ENSG00000201098	RNY1	misc_RNA	-0.526676	0.548051	-1.47462	0.0266763	-2.38861	0.000221276
ENSG00000138435	CHRNA1	protein_coding	0.382484	1	1.46938	5.1e-05	1.81431	0.000223136
ENSG00000188906	LRRK2	protein_coding	-0.412548	0.288698	-0.574121	0.0325018	-1.01264	0.000223311
ENSG00000179447	RP5-1027G4.3	antisense	-0.336272	0.540302	-0.726888	0.0130585	-1.14379	0.000223632
ENSG00000027001	MIPEP	protein_coding	-0.504543	0.0304113	-0.336083	0.181282	-0.8856	0.000224203
ENSG00000087495	PHACTR3	protein_coding	0.219956	1	1.04152	0.000314283	1.23461	0.000226081
ENSG00000157764	BRAF	protein_coding	-0.197361	1	-0.735638	0.0457187	-0.970753	0.000226081
ENSG00000237787	C3orf79	protein_coding	-0.722553	0.438946	-0.868275	0.104817	-1.74367	0.000226081
ENSG00000203667	COX20	protein_coding	-0.166897	1	-0.927214	0.0022423	-1.14571	0.000226642
ENSG00000223547	ZNF844	protein_coding	-0.807658	0.00525084	-0.283537	0.580923	-1.14448	0.000226642
ENSG00000261662	RP5-1042I8.7	sense_overlapping	-0.789487	0.426851	-1.20903	0.0817232	-2.11788	0.000226847
ENSG00000116729	WLS	protein_coding	-0.571031	0.0393789	-0.434069	0.271185	-1.04294	0.000228267
ENSG00000120949	TNFRSF8	protein_coding	0.588001	0.185984	0.685489	0.0219884	1.27453	0.000228267
ENSG00000142156	COL6A1	protein_coding	0.190506	1	0.976836	0.00740536	1.13153	0.000229075
ENSG00000255267	RP11-430H10.2	processed_transcript	1.97677	6.94e-06	-0.199481	0.847763	1.80864	0.000229546
ENSG00000127585	FBXL16	protein_coding	-0.809402	0.060005	-0.365544	0.492912	-1.27141	0.000229546
ENSG00000173674	EIF1AX	protein_coding	-0.170169	1	-1.02756	0.0016049	-1.29306	0.000229546
ENSG00000145794	MEGF10	protein_coding	0.253378	1	1.13882	6.46e-05	1.28483	0.00023005
ENSG00000071051	NCK2	protein_coding	-0.124904	1	-0.859515	0.0231172	-1.03004	0.000233528
ENSG00000230724	RP11-304M2.2	processed_transcript	-0.273642	1	-1.4962	0.00109801	-1.84327	0.000234022
ENSG00000196323	ZBTB44	protein_coding	-0.221049	1	-0.848608	0.00842669	-1.10348	0.000235555
ENSG00000123066	MED13L	protein_coding	-0.0716227	1	-0.929692	0.00502152	-1.05623	0.000236162
ENSG00000125107	CNOT1	protein_coding	-0.135094	1	-0.927597	0.0189925	-1.13046	0.00023811
ENSG00000151948	GLT1D1	protein_coding	0.657359	0.111808	0.472603	0.0574233	1.11301	0.00023811
ENSG00000152402	GUCY1A2	protein_coding	0.404153	0.363046	0.637466	0.00548024	1.00729	0.00023811
ENSG00000180855	ZNF443	protein_coding	-0.586747	0.289015	-1.46851	0.0194803	-2.28759	0.00023828
ENSG00000221968	FADS3	protein_coding	0.396192	0.689457	0.790135	0.0166164	1.17207	0.000240988
ENSG00000023909	GCLM	protein_coding	-0.261503	1	-0.695091	0.00773529	-1.02506	0.000241404
ENSG00000255666	RP11-867G2.6	lincRNA	0.815628	0.0307597	0.367591	0.34413	1.19226	0.000242575
ENSG00000099260	PALMD	protein_coding	-0.234787	0.99687	-0.93781	0.0100848	-1.23176	0.0002426
ENSG00000259468	RP11-1084A12.2	antisense	-0.432675	0.751451	-1.0509	0.00522037	-1.51286	0.000244501
ENSG00000140199	SLC12A6	protein_coding	-0.203386	1	-0.736186	0.0442508	-0.977131	0.000244662
ENSG00000142973	CYP4B1	protein_coding	-0.889005	0.000630134	-0.423217	0.397941	-1.32905	0.00024526
ENSG00000173391	OLR1	protein_coding	0.595102	0.67277	0.654332	0.198307	1.27376	0.00024526
ENSG00000249684	RP11-423H2.3	antisense	-0.757319	0.452814	-1.14832	0.0247122	-1.70849	0.000248285
ENSG00000130487	KLHDC7B	protein_coding	1.77938	0.0121569	0.522067	0.452392	2.45375	0.0002491
ENSG00000215853	RPTN	protein_coding	-1.40273	0.427627	-1.48138	0.0272723	-2.70158	0.0002491
ENSG00000007062	PROM1	protein_coding	0.701875	0.221255	0.716988	0.0329717	1.3018	0.000251447
ENSG00000065559	MAP2K4	protein_coding	-0.257686	0.904531	-0.834713	0.0280946	-1.14631	0.000252992
ENSG00000135525	MAP7	protein_coding	-0.235924	0.958547	-0.819197	0.0270136	-1.10528	0.00025352
ENSG00000073350	LLGL2	protein_coding	-0.500906	0.146485	-0.448132	0.179238	-1.0055	0.000255261
ENSG00000131375	CAPN7	protein_coding	-0.168877	1	-0.841749	0.00126645	-1.04927	0.000255544
ENSG00000237853	RP5-833A20.1	lincRNA	-0.196317	1	-1.05391	0.00140441	-1.32608	0.000257602
ENSG00000127914	AKAP9	protein_coding	-0.269595	0.803218	-0.800431	0.0363112	-1.12575	0.000260282
ENSG00000162437	RAVER2	protein_coding	-0.196492	0.879569	-0.62189	0.00554312	-0.85347	0.000260414
ENSG00000198712	MT-CO2	protein_coding	-0.188862	1	-0.877042	0.0196839	-1.13823	0.000260835
ENSG00000122497	NBPF14	protein_coding	-0.485815	0.306366	-0.482778	0.116884	-1.00562	0.000263145
ENSG00000085382	HACE1	protein_coding	-0.375156	0.3582	-0.538497	0.0206588	-0.955005	0.000263901
ENSG00000136504	KAT7	protein_coding	-0.117837	1	-0.659691	0.00265608	-0.81359	0.000265942
ENSG00000100554	ATP6V1D	protein_coding	-0.187953	1	-0.811308	0.00190914	-1.04862	0.00026715
ENSG00000100065	CARD10	protein_coding	0.437619	0.324524	0.581399	0.0640901	0.994979	0.000268102
ENSG00000235779	AC079779.5	lincRNA	0.549597	1	1.48383	0.00236577	2.00606	0.000269658
ENSG00000233429	HOTAIRM1	antisense	1.0627	0.00206397	0.185261	0.847524	1.24976	0.00026981
ENSG00000086544	ITPKC	protein_coding	-0.34578	0.753471	-0.759053	0.078669	-1.16626	0.000271077
ENSG00000233044	RP1-137K2.2	antisense	-0.0897739	1	-0.819862	0.00102632	-0.954369	0.000274064
ENSG00000198590	C3orf35	protein_coding	-0.37185	0.322814	-0.436397	0.0506952	-0.840184	0.000275167
ENSG00000213240	NOTCH2NL	protein_coding	-0.525182	0.307237	-1.14378	0.00854069	-1.70367	0.000277133
ENSG00000254129	CTD-2647L4.1	antisense	-0.145812	1	-0.764631	0.00119278	-0.933607	0.000277133
ENSG00000258297	RP11-658F2.8	antisense	-0.0287425	1	-1.33567	0.00128174	-1.49598	0.000277133
ENSG00000186918	ZNF395	protein_coding	-0.523912	0.306366	-0.603428	0.135547	-1.27736	0.00027885
ENSG00000108352	RAPGEFL1	protein_coding	-0.446399	0.487013	-0.824047	0.0450724	-1.38135	0.000278944
ENSG00000237453	RP11-67L3.2	antisense	-0.581495	0.550096	-1.0951	0.00553364	-1.6163	0.000281223
ENSG00000255202	RP4-541C22.5	antisense	-0.361027	0.729448	-0.694208	0.0102027	-1.07019	0.000281223
ENSG00000072778	ACADVL	protein_coding	-0.552512	0.0404794	-0.389865	0.219221	-0.994929	0.000281573
ENSG00000050730	TNIP3	protein_coding	0.935458	0.00464692	0.209852	0.735926	1.15325	0.000281931
ENSG00000248734	CTD-2260A17.1	antisense	-0.287752	0.996446	-1.17341	0.00160004	-1.4855	0.000281971
ENSG00000144566	RAB5A	protein_coding	-0.235548	0.94053	-0.645743	0.0133477	-0.927689	0.00028604
ENSG00000162981	FAM84A	protein_coding	-0.36325	0.757265	-0.797396	0.011415	-1.23126	0.000286292
ENSG00000249786	EAF1-AS1	antisense	-0.412734	0.341746	-0.957993	0.00805435	-1.4181	0.000286542
ENSG00000125864	BFSP1	protein_coding	0.464838	0.44856	0.632291	0.0207826	1.04221	0.000287013
ENSG00000223749	AC004383.4	processed_transcript	0.794986	0.67179	1.23735	0.00393062	2.04288	0.000287653
ENSG00000089902	RCOR1	protein_coding	-0.305948	0.72012	-0.869884	0.0205462	-1.18272	0.000287735
ENSG00000168264	IRF2BP2	protein_coding	-0.181945	1	-1.05406	0.00119278	-1.27949	0.000287735
ENSG00000228487	RP13-225O21.2	antisense	-0.549583	0.229882	-0.513604	0.128167	-1.11524	0.000287735
ENSG00000162852	CNST	protein_coding	-0.245304	0.92523	-0.74959	0.0274196	-1.02354	0.000288076
ENSG00000172493	AFF1	protein_coding	-0.245086	0.79634	-0.664052	0.0839421	-0.970693	0.000288187
ENSG00000213981	AC007277.3	processed_transcript	0.622438	0.311503	0.547243	0.131378	1.14236	0.000289054
ENSG00000153707	PTPRD	protein_coding	0.317265	0.844604	0.841101	0.0298479	1.12906	0.000289672
ENSG00000206195	AP000525.9	processed_transcript	0.785926	0.192475	0.716795	0.16382	1.61871	0.000290235
ENSG00000000971	CFH	protein_coding	-0.377882	0.733906	-0.902226	0.0245287	-1.36556	0.000290556
ENSG00000159788	RGS12	protein_coding	-0.569523	0.0591451	-0.442634	0.311303	-1.05178	0.000290724
ENSG00000153064	BANK1	protein_coding	0.906928	0.00123317	0.274807	0.694508	1.1718	0.000291354
ENSG00000228816	AK3P5	pseudogene	-0.17637	1	-1.74561	0.000267183	-2.06921	0.000291984
ENSG00000175591	P2RY2	protein_coding	-0.567322	0.150541	-0.417462	0.176311	-1.03108	0.000292738
ENSG00000102189	EEA1	protein_coding	-0.218647	1	-0.843765	0.0237627	-1.10925	0.000293545
ENSG00000039068	CDH1	protein_coding	-0.140208	1	-1.00858	0.0160913	-1.21439	0.00029374
ENSG00000063177	RPL18	protein_coding	-0.426723	0.158074	-0.464783	0.0968473	-0.955901	0.000293818
ENSG00000163739	CXCL1	protein_coding	1.39418	0.0277859	0.241098	0.913905	1.70677	0.000293842
ENSG00000171954	CYP4F22	protein_coding	-0.829405	0.0141567	-0.272729	0.764337	-1.13821	0.000297241
ENSG00000205420	KRT6A	protein_coding	-0.15932	0.981793	-0.915035	0.00445914	-1.12828	0.000297241
ENSG00000089199	CHGB	protein_coding	0.00940046	1	1.8567	0.000329615	2.11738	0.000297462
ENSG00000253686	CTB-43E15.3	lincRNA	0.585607	0.524387	0.962576	0.00258579	1.55419	0.000298801
ENSG00000089486	CDIP1	protein_coding	-0.300165	0.363498	-0.430114	0.0597934	-0.76751	0.000300323
ENSG00000141736	ERBB2	protein_coding	-0.495919	0.156134	-0.523465	0.0758351	-1.10411	0.000301445
ENSG00000223849	RP11-80I15.1	pseudogene	-0.691933	0.787885	-1.88802	0.0225341	-2.75204	0.000301445
ENSG00000169372	CRADD	protein_coding	-0.225844	0.902295	-0.665318	0.0536987	-0.92683	0.000302972
ENSG00000226585	RP4-765C7.1	antisense	-0.320457	0.940649	-0.787147	0.00572305	-1.11293	0.000304157
ENSG00000143162	CREG1	protein_coding	-0.166108	1	-1.04209	0.00235739	-1.25033	0.000304229
ENSG00000124831	LRRFIP1	protein_coding	-0.26806	0.774749	-0.828558	0.0287045	-1.1322	0.00030665
ENSG00000167123	CERCAM	protein_coding	0.273179	1	1.03332	0.000416029	1.28047	0.000308149
ENSG00000178567	EPM2AIP1	protein_coding	-0.176485	1	-0.971927	0.00223268	-1.20858	0.000309953
ENSG00000171044	XKR6	protein_coding	-0.229186	0.952803	-0.659626	0.0807689	-0.928603	0.000311003
ENSG00000105613	MAST1	protein_coding	0.37709	0.706753	0.883457	0.00814936	1.22958	0.0003111
ENSG00000165494	PCF11	protein_coding	-0.23155	0.945802	-0.862433	0.0118793	-1.13488	0.000312996
ENSG00000250958	LINC00492	lincRNA	1.1781	0.00862428	0.255561	0.825689	1.56272	0.000313451
ENSG00000116044	NFE2L2	protein_coding	-0.26308	0.836981	-0.817592	0.0371841	-1.14395	0.000313515
ENSG00000235440	RP11-214J9.1	pseudogene	-0.267274	1	-1.1363	0.00537238	-1.44049	0.000315256
ENSG00000168028	RPSA	protein_coding	-0.331606	0.821619	-0.928164	0.00427041	-1.36348	0.000316994
ENSG00000188100	FAM25A	protein_coding	-0.513165	0.445804	-1.27199	0.0169439	-1.75842	0.000317167
ENSG00000120215	MLANA	protein_coding	-0.177658	1	-0.717738	0.00300754	-0.91059	0.00031728
ENSG00000159640	ACE	protein_coding	0.558181	0.264743	0.649682	0.0732104	1.19161	0.000319615
ENSG00000144445	KANSL1L	protein_coding	-0.371516	0.277389	-0.464912	0.0486646	-0.870787	0.00031982
ENSG00000186260	MKL2	protein_coding	-0.136852	1	-0.833981	0.0252341	-1.01968	0.000321487
ENSG00000223949	RP11-24J23.2	antisense	-0.752783	9.01e-05	-0.192901	0.793495	-0.985378	0.00032166
ENSG00000147724	FAM135B	protein_coding	0.20082	1	1.04907	0.00106543	1.18879	0.000322541
ENSG00000256824	RP11-21A7A.2	processed_transcript	-0.33761	0.475491	-0.481643	0.0481281	-0.866674	0.000322807
ENSG00000163923	RPL39L	protein_coding	0.504813	0.436052	0.662733	0.0145219	1.10426	0.000323223
ENSG00000200959	SNORA74A	snoRNA	-0.542762	0.865012	-1.06689	0.0167308	-1.64302	0.000323223
ENSG00000258867	RP11-300J18.3	lincRNA	0.597831	0.262576	0.639153	0.0467756	1.22859	0.000324124
ENSG00000171813	PWWP2B	protein_coding	-0.489427	0.27654	-0.4069	0.133109	-0.973286	0.000324177
ENSG00000197747	S100A10	protein_coding	-0.523339	0.318584	-0.973058	0.0330161	-1.59469	0.000324433
ENSG00000105419	MEIS3	protein_coding	0.310391	1	0.93091	0.00320593	1.21356	0.000326011
ENSG00000265933	LINC00668	lincRNA	0.42649	1	1.37454	0.00169758	1.83334	0.000326532
ENSG00000135272	MDFIC	protein_coding	-0.278046	0.806362	-0.654493	0.085434	-0.976518	0.00032676
ENSG00000157540	DYRK1A	protein_coding	-0.149844	1	-0.889717	0.0205291	-1.0976	0.00032676
ENSG00000119411	BSPRY	protein_coding	-0.463593	0.17757	-0.477498	0.196204	-0.993525	0.000327797
ENSG00000259045	RP11-320M16.1	pseudogene	-0.224152	1	-1.54088	0.00280632	-1.90667	0.000328476
ENSG00000170271	FAXDC2	protein_coding	-0.26108	0.504101	-0.506565	0.0209698	-0.807079	0.00032865
ENSG00000119888	EPCAM	protein_coding	0.79512	0.0424764	0.329943	0.501335	1.07769	0.00033044
ENSG00000168497	SDPR	protein_coding	-0.27699	0.900723	-0.882023	0.00323505	-1.18295	0.000331318
ENSG00000189377	CXCL17	protein_coding	-0.0972564	1	-0.853368	0.0097115	-1.00885	0.000333918
ENSG00000196189	SEMA4A	protein_coding	-0.542381	0.173964	-0.883815	0.00386652	-1.36206	0.000335641
ENSG00000139668	WDFY2	protein_coding	-0.27726	0.77867	-0.826728	0.0416617	-1.17288	0.000335945
ENSG00000124782	RREB1	protein_coding	-0.256015	0.842461	-0.736479	0.0498892	-1.05647	0.00033642
ENSG00000109101	FOXN1	protein_coding	-0.379689	0.404544	-0.956853	0.00194119	-1.35029	0.000337439
ENSG00000230084	RP4-613B23.1	antisense	-0.183597	1	-0.962621	0.0180112	-1.20238	0.000337439
ENSG00000226742	HSBP1L1	protein_coding	-0.323835	0.831046	-0.856522	0.0072137	-1.24806	0.000337992
ENSG00000183308	AC005037.3	antisense	-0.147429	1	-0.747751	0.00288578	-0.940324	0.00033927
ENSG00000060138	YBX3	protein_coding	-0.429905	0.34904	-0.68361	0.109985	-1.16529	0.000339955
ENSG00000183049	CAMK1D	protein_coding	-0.34732	0.341017	-0.463545	0.303519	-0.841285	0.000340285
ENSG00000163041	H3F3A	protein_coding	-0.107677	1	-0.935738	0.00153191	-1.09644	0.000340816
ENSG00000171951	SCG2	protein_coding	0.985851	0.632491	1.20739	0.0101799	2.08233	0.000341937
ENSG00000107854	TNKS2	protein_coding	-0.183275	1	-0.937605	0.012635	-1.19449	0.000342207
ENSG00000164744	SUN3	protein_coding	0.319801	0.942733	1.10155	0.00429143	1.38495	0.000342207
ENSG00000100650	SRSF5	protein_coding	-0.403653	0.416164	-0.561576	0.161547	-1.01712	0.00034268
ENSG00000095787	WAC	protein_coding	-0.14071	1	-0.94876	0.0169698	-1.13541	0.000346975
ENSG00000198399	ITSN2	protein_coding	-0.203961	1	-0.80774	0.0355953	-1.05701	0.000348008
ENSG00000229502	RP11-52J3.2	antisense	-0.400307	0.751799	-1.14062	0.00479649	-1.59223	0.000349498
ENSG00000101745	ANKRD12	protein_coding	-0.118845	1	-0.944168	0.0129421	-1.12101	0.000349733
ENSG00000129422	MTUS1	protein_coding	-0.273823	0.905044	-0.63575	0.115677	-0.968045	0.000350168
ENSG00000205277	MUC12	protein_coding	0.303146	1	0.89242	0.00467044	1.15712	0.000350215
ENSG00000163659	TIPARP	protein_coding	0.0218647	1	-1.48256	0.00164565	-1.61334	0.000351553
ENSG00000150722	PPP1R1C	protein_coding	0.370939	0.824127	0.790165	0.00439969	1.11648	0.000352833
ENSG00000188282	RUFY4	protein_coding	0.456912	0.649637	0.75078	0.0310244	1.18792	0.000352833
ENSG00000186212	SOWAHB	protein_coding	-0.405799	0.898064	-1.29545	0.000943188	-1.73343	0.000354946
ENSG00000111540	RAB5B	protein_coding	-0.221887	1	-0.831726	0.0034641	-1.13187	0.000355313
ENSG00000118689	FOXO3	protein_coding	-0.200755	1	-0.755577	0.0745076	-1.02731	0.000355893
ENSG00000169258	GPRIN1	protein_coding	0.891879	0.0173627	0.338093	0.549206	1.23105	0.00035607
ENSG00000086300	SNX10	protein_coding	0.69885	0.00856021	0.226903	0.580538	0.890438	0.000362268
ENSG00000237380	HOXD-AS2	antisense	0.851786	0.0979238	0.357959	0.47654	1.15949	0.000362631
ENSG00000248445	CTB-118N6.3	antisense	-0.147134	1	-0.667535	0.00380535	-0.843967	0.000363804
ENSG00000189221	MAOA	protein_coding	0.101106	1	-1.08529	3.37e-05	-1.02456	0.000363816
ENSG00000144681	STAC	protein_coding	0.142593	1	0.854888	0.000348132	0.976872	0.000363999
ENSG00000057757	PITHD1	protein_coding	-0.291439	0.5892	-0.65719	0.0244016	-1.02162	0.000364283
ENSG00000132570	PCBD2	protein_coding	-0.143106	1	-0.72209	0.0252319	-0.914239	0.000365801
ENSG00000117069	ST6GALNAC5	protein_coding	0.29539	0.885206	0.752597	0.00119278	0.993061	0.000367177
ENSG00000271425	AC239799.2	protein_coding	-0.518954	0.294077	-0.508365	0.0970109	-1.07432	0.000368788
ENSG00000248374	RP11-501M7.1	pseudogene	-0.218529	1	-0.784116	0.00479256	-1.04913	0.000369803
ENSG00000239713	APOBEC3G	protein_coding	0.67714	0.0073526	0.319889	0.38349	0.964553	0.00037063
ENSG00000121742	GJB6	protein_coding	-0.309181	0.980035	-1.2791	0.0083413	-1.73751	0.000370639
ENSG00000215184	RP11-8L18.2	pseudogene	-0.387633	0.889386	-1.46158	0.00179437	-1.97264	0.000371398
ENSG00000270070	AK3	protein_coding	-0.283549	0.965623	-0.716711	0.0351243	-1.08989	0.000373849
ENSG00000184500	PROS1	protein_coding	-0.247932	0.789311	-0.606226	0.0102339	-0.892279	0.000374847
ENSG00000126247	CAPNS1	protein_coding	-0.337517	0.504396	-0.594561	0.0457422	-0.990105	0.000376173
ENSG00000253490	AC145110.1	lincRNA	0.766286	0.0421794	0.357207	0.388712	1.12606	0.000377854
ENSG00000172869	DMXL1	protein_coding	-0.252852	0.842114	-0.651363	0.0659115	-0.94862	0.00037889
ENSG00000168077	SCARA3	protein_coding	-0.254788	0.889486	-0.630042	0.025248	-0.915378	0.000379296
ENSG00000189283	FHIT	protein_coding	-0.445371	0.160264	-0.472576	0.293926	-0.956213	0.000380223
ENSG00000175600	C7orf10	protein_coding	0.269629	0.877931	0.753083	0.0577764	1.00451	0.000381432
ENSG00000137154	RPS6	protein_coding	-0.425884	0.459031	-0.896572	0.0482288	-1.40071	0.000382581
ENSG00000135111	TBX3	protein_coding	-0.83977	0.0364946	-0.336888	0.332833	-1.25473	0.000384449
ENSG00000135597	REPS1	protein_coding	-0.08869	1	-0.918657	0.0125034	-1.06474	0.000388337
ENSG00000269893	SNHG8	lincRNA	-0.470098	0.317196	-0.776208	0.053547	-1.35987	0.000389813
ENSG00000154025	SLC5A10	protein_coding	-0.803812	0.0597862	-0.309334	0.513161	-1.18399	0.000390077
ENSG00000262160	RP11-96D1.11	antisense	-0.171228	1	-1.13941	0.00421581	-1.41329	0.000390265
ENSG00000205913	SRRM2-AS1	antisense	-0.529077	0.29565	-0.574331	0.0633494	-1.15628	0.000390732
ENSG00000065243	PKN2	protein_coding	-0.234929	0.970539	-0.746496	0.0474303	-1.03926	0.000394285
ENSG00000196531	NACA	protein_coding	-0.331988	0.56461	-0.9091	0.0445279	-1.31808	0.000394285
ENSG00000067048	DDX3Y	protein_coding	-0.383755	0.514152	-1.15967	0.0082245	-1.61442	0.000394464
ENSG00000049449	RCN1	protein_coding	0.24634	0.801361	0.620356	0.00379145	0.837864	0.000396
ENSG00000088986	DYNLL1	protein_coding	-0.321384	0.664326	-0.793321	0.0151244	-1.1992	0.000396389
ENSG00000185640	KRT79	protein_coding	-1.02445	0.0167331	-0.324306	0.586337	-1.43716	0.000396867
ENSG00000186312	CA5BP1	pseudogene	-0.11903	1	-0.806012	0.00228661	-0.980903	0.000396929
ENSG00000187229	RP11-161I2.1	processed_transcript	-0.0490313	1	-0.90133	0.00278229	-0.993757	0.000396929
ENSG00000263500	CTB-104H12.4	lincRNA	-0.777294	0.410246	-1.8666	0.0185349	-2.75061	0.000398741
ENSG00000151812	SLC35F4	protein_coding	0.129032	1	0.974298	0.000343454	1.05712	0.000400059
ENSG00000108511	HOXB6	protein_coding	1.16505	0.224874	0.81031	0.0115222	2.06533	0.00040013
ENSG00000135540	NHSL1	protein_coding	-0.163346	1	-0.834167	0.02722	-1.07977	0.000407124
ENSG00000143882	ATP6V1C2	protein_coding	-0.543961	0.19714	-0.442611	0.297575	-1.00565	0.000407124
ENSG00000171056	SOX7	protein_coding	0.038936	1	-1.10301	0.000147698	-1.14531	0.000408291
ENSG00000134352	IL6ST	protein_coding	-0.127129	1	-1.05013	0.00453083	-1.20916	0.000409691
ENSG00000055609	MLL3	protein_coding	-0.153032	1	-0.714418	0.0413713	-0.916988	0.000410483
ENSG00000230989	HSBP1	protein_coding	-0.171209	1	-1.04237	0.00177894	-1.30637	0.000410841
ENSG00000104613	INTS10	protein_coding	-0.131372	1	-0.772701	0.00338142	-0.943789	0.000413397
ENSG00000255310	AF131215.2	sense_intronic	-0.173802	1	-1.78565	0.00160994	-2.07422	0.000413556
ENSG00000259439	RP11-89K21.1	antisense	0.717143	0.651364	1.10947	0.00748567	1.75683	0.000413629
ENSG00000254521	SIGLEC12	protein_coding	0.638116	0.685002	0.743854	0.0277208	1.4186	0.000414884
ENSG00000248400	ST13P12	pseudogene	1.00052	0.327994	0.507336	0.399495	1.55202	0.000418113
ENSG00000267055	RP11-486P11.1	lincRNA	-0.417533	0.271588	-0.575369	0.057682	-1.03698	0.000424121
ENSG00000134851	TMEM165	protein_coding	-0.295076	0.879494	-0.743415	0.0880128	-1.14285	0.000425355
ENSG00000114861	FOXP1	protein_coding	-0.0816166	1	-0.758472	0.0204687	-0.878054	0.000426201
ENSG00000165140	FBP1	protein_coding	0.339277	0.857642	0.781683	0.0131377	1.08855	0.000426578
ENSG00000231172	AC007099.1	processed_transcript	0.918032	0.562716	1.12194	0.0786969	2.07523	0.000428133
ENSG00000132155	RAF1	protein_coding	-0.264521	0.850298	-0.683114	0.065419	-0.986949	0.000429289
ENSG00000261448	CTD-2576D5.4	antisense	-0.684609	0.04836	-0.506636	0.219319	-1.19303	0.000429454
ENSG00000081277	PKP1	protein_coding	-0.338796	0.341746	-0.762622	0.0379459	-1.14267	0.000430302
ENSG00000250305	KIAA1456	protein_coding	-1.04192	1.15e-05	-0.0454367	1	-1.09789	0.000432835
ENSG00000152601	MBNL1	protein_coding	0.0796651	1	-1.18471	0.00138799	-1.17261	0.000434454
ENSG00000241170	RP11-147I3.1	pseudogene	-0.274098	0.77388	-0.739315	0.00173772	-1.04844	0.000434663
ENSG00000228111	AC016697.6	pseudogene	0.65566	0.628839	0.958084	0.00400998	1.56185	0.000436203
ENSG00000236199	RP11-264I13.2	antisense	0.0537884	1	-1.17812	0.000255519	-1.14528	0.0004364
ENSG00000239801	RP11-755B10.2	antisense	-0.163484	1	-0.582298	0.0103082	-0.780293	0.000436524
ENSG00000172020	GAP43	protein_coding	0.430942	0.798344	0.922329	0.00506634	1.29403	0.00043789
ENSG00000163636	PSMD6	protein_coding	-0.164719	1	-0.961021	0.00181466	-1.19116	0.000438056
ENSG00000149633	KIAA1755	protein_coding	0.199163	1	0.90252	0.00347226	1.09796	0.000439425
ENSG00000088367	EPB41L1	protein_coding	-0.285824	0.966174	-0.799352	0.0681128	-1.12481	0.000441519
ENSG00000267762	RP11-426J5.2	antisense	-0.564098	0.148464	-0.353103	0.309983	-0.963395	0.000441624
ENSG00000258733	CTD-2341M24.1	lincRNA	0.822112	0.00128553	0.0855135	1	0.85652	0.000443247
ENSG00000235167	RP11-425M5.5	processed_transcript	-0.123869	1	-0.821262	0.00107421	-0.991051	0.000444166
ENSG00000177822	AC108142.1	processed_transcript	0.166726	1	1.18153	2.31e-05	1.26311	0.000444352
ENSG00000130590	SAMD10	protein_coding	-0.560258	0.251267	-0.580211	0.167913	-1.21428	0.000446674
ENSG00000223442	AC004041.2	antisense	-0.273969	0.515639	-0.547892	0.0214248	-0.864186	0.000446941
ENSG00000255311	RP11-160H12.2	antisense	-1.15235	5.76e-06	-0.143538	0.987722	-1.34838	0.000447862
ENSG00000196569	LAMA2	protein_coding	-0.545156	0.130887	-0.527505	0.251645	-1.08726	0.000449268
ENSG00000154175	ABI3BP	protein_coding	-0.704622	0.0387733	-0.404493	0.446021	-1.13477	0.000449842
ENSG00000263745	RP11-161I6.2	lincRNA	0.942696	0.0116889	0.101833	1	1.02122	0.000449842
ENSG00000187172	BAGE2	pseudogene	0.0887261	1	1.1961	0.000703427	1.19334	0.000452438
ENSG00000204628	GNB2L1	protein_coding	-0.401898	0.398848	-0.708517	0.11847	-1.20094	0.000452462
ENSG00000137693	YAP1	protein_coding	-0.322062	0.669992	-0.80652	0.0400322	-1.18492	0.000453848
ENSG00000101695	RNF125	protein_coding	-0.0459976	1	-1.34487	0.000450014	-1.40996	0.000454
ENSG00000147434	CHRNA6	protein_coding	0.386197	0.671865	0.78098	0.0114288	1.14467	0.000454
ENSG00000158825	CDA	protein_coding	-0.544484	0.118459	-0.38438	0.346612	-0.944945	0.000455269
ENSG00000157680	DGKI	protein_coding	0.244776	0.864901	0.75243	0.0191961	0.963819	0.000455398
ENSG00000168754	FAM178B	protein_coding	0.588856	0.354482	0.486674	0.240513	1.09357	0.000456096
ENSG00000168852	TPTE2P5	pseudogene	-0.227568	0.757539	-0.595725	0.00986412	-0.85857	0.000456832
ENSG00000157379	DHRS1	protein_coding	-0.456246	0.300498	-0.541026	0.0667521	-1.07879	0.000457049
ENSG00000236986	RP11-544A12.4	antisense	-0.463315	0.126914	-0.380479	0.168964	-0.896083	0.000457366
ENSG00000134569	LRP4	protein_coding	-0.917955	0.0152148	-0.251457	0.469767	-1.21792	0.000462002
ENSG00000156510	HKDC1	protein_coding	0.608805	0.273181	0.733958	0.0382151	1.37597	0.000462002
ENSG00000156298	TSPAN7	protein_coding	-0.155138	1	-0.967779	0.00862021	-1.15858	0.000462065
ENSG00000231933	CTA-125H2.2	antisense	-0.118675	1	1.55845	8.53e-05	1.40769	0.000462148
ENSG00000114933	INO80D	protein_coding	-0.215525	0.973103	-0.696911	0.0535175	-0.957913	0.000462148
ENSG00000140398	NEIL1	protein_coding	-0.425326	0.414717	-0.546461	0.111426	-1.01496	0.000462148
ENSG00000162777	DENND2D	protein_coding	-0.0719362	1	-0.874569	0.00178755	-0.978833	0.000463047
ENSG00000146802	TMEM168	protein_coding	-0.105909	1	-0.859364	0.00165926	-1.02548	0.000464694
ENSG00000178878	APOLD1	protein_coding	-0.356257	0.697085	-0.956942	0.00866332	-1.29543	0.000464694
ENSG00000270547	RP11-536O18.2	lincRNA	0.641206	0.647704	0.939524	0.0112015	1.59608	0.000464694
ENSG00000185950	IRS2	protein_coding	-0.311107	0.510602	-0.639768	0.0153168	-0.983653	0.000466369
ENSG00000248779	RP11-53O19.2	lincRNA	0.386694	0.988211	0.733543	0.0322796	1.14952	0.000466369
ENSG00000250103	RP11-380D23.2	lincRNA	-1.84776	0.000121111	0.223425	0.889974	-1.76137	0.00046808
ENSG00000107679	PLEKHA1	protein_coding	-0.152417	1	-0.994992	0.00926425	-1.21731	0.000469693
ENSG00000095752	IL11	protein_coding	0.510067	0.888516	1.39106	0.0091787	1.715	0.000470003
ENSG00000114019	AMOTL2	protein_coding	-0.510047	0.046287	-0.366873	0.222543	-0.913305	0.000470003
ENSG00000134996	OSTF1	protein_coding	-0.293165	0.751799	-0.70838	0.03996	-1.06102	0.000470747
ENSG00000236473	AC019349.4	pseudogene	-1.47241	0.100286	-0.661829	0.500416	-2.47785	0.000471152
ENSG00000102786	INTS6	protein_coding	-0.3151	0.63182	-0.775129	0.064935	-1.16905	0.000472159
ENSG00000104687	GSR	protein_coding	-0.191341	1	-0.713438	0.0187723	-0.958732	0.000473342
ENSG00000168906	MAT2A	protein_coding	-0.292856	0.916713	-1.24732	0.00969654	-1.58244	0.000479144
ENSG00000254295	CTC-308K20.2	lincRNA	-0.22108	1	-1.25949	0.00852368	-1.52831	0.000480704
ENSG00000173846	PLK3	protein_coding	-0.368407	0.37515	-0.664295	0.016281	-1.07176	0.000481971
ENSG00000231329	RP1-225E12.2	antisense	-0.108428	1	-0.803547	0.016869	-0.955821	0.000481971
ENSG00000254936	AF131215.3	sense_intronic	-0.137263	1	-1.3029	0.00845002	-1.60456	0.000482614
ENSG00000188215	DCUN1D3	protein_coding	-0.200295	1	-0.97317	0.0142336	-1.22072	0.000483575
ENSG00000166579	NDEL1	protein_coding	-0.0655943	1	-1.14978	0.00468441	-1.27429	0.000483736
ENSG00000006451	RALA	protein_coding	-0.426636	0.446234	-0.734773	0.0730245	-1.20675	0.00048385
ENSG00000184903	IMMP2L	protein_coding	-0.230857	0.696641	-0.609724	0.0719283	-0.878397	0.000484756
ENSG00000130787	HIP1R	protein_coding	-0.503842	0.0776857	-0.372782	0.219689	-0.925445	0.000484838
ENSG00000187260	WDR86	protein_coding	0.453307	0.28513	0.53901	0.0533066	0.962125	0.000484838
ENSG00000267373	CTD-2231E14.5	lincRNA	-1.08012	0.0969861	-1.04993	0.0708536	-2.10276	0.000484838
ENSG00000145040	UCN2	protein_coding	0.488745	0.970539	1.09996	0.0187561	1.60262	0.000485368
ENSG00000269825	CTD-3099C6.9	sense_intronic	-0.592694	0.683219	-1.98111	0.00757063	-2.8156	0.000485449
ENSG00000105856	HBP1	protein_coding	-0.124552	1	-0.906408	0.00177157	-1.08893	0.000486677
ENSG00000265206	hsa-mir-142	antisense	0.685898	0.0699804	0.529958	0.207975	1.17011	0.000487382
ENSG00000113648	H2AFY	protein_coding	-0.256865	0.871754	-0.766995	0.0550388	-1.07915	0.000488291
ENSG00000229644	NAMPTL	protein_coding	-0.286672	1	-1.52638	0.000867393	-1.74626	0.000490551
ENSG00000198668	CALM1	protein_coding	-0.282884	0.868252	-0.87195	0.0396789	-1.25407	0.000494988
ENSG00000260565	ERVK13-1	processed_transcript	-0.166816	1	-0.749842	0.00378035	-0.965682	0.000494988
ENSG00000133466	C1QTNF6	protein_coding	0.478833	0.284005	0.535696	0.0702492	0.981317	0.000495045
ENSG00000112306	RPS12	protein_coding	-0.0791953	1	-1.26135	0.00351102	-1.44413	0.000496398
ENSG00000113575	PPP2CA	protein_coding	-0.247084	1	-1.41722	0.00317002	-1.84559	0.000497642
ENSG00000225691	HLA-C	protein_coding	0.733477	0.0108939	0.371866	0.358543	1.04986	0.000500386
ENSG00000144771	LRTM1	protein_coding	-0.359012	0.692517	-0.805694	0.0496751	-1.20582	0.000500974
ENSG00000109270	LAMTOR3	protein_coding	-0.278688	0.699907	-0.685015	0.0106777	-1.03017	0.000503215
ENSG00000165617	DACT1	protein_coding	0.197972	1	1.04759	0.00440897	1.38607	0.000503394
ENSG00000235878	AP001468.1	protein_coding	-0.594742	0.563501	-1.85647	0.00163062	-2.65815	0.000504369
ENSG00000215142	RP11-292B8.1	pseudogene	-0.366829	0.524758	-0.612188	0.0204298	-1.00057	0.000504552
ENSG00000255143	RP11-805J14.3	processed_transcript	0.354091	1	-4.81553	0.0254901	-3.66405	0.000506173
ENSG00000111799	COL12A1	protein_coding	0.853347	0.124373	0.57627	0.367861	1.4048	0.000507285
ENSG00000261490	RP11-448G15.3	sense_overlapping	-0.261644	1	-1.22195	0.00330251	-1.55816	0.000507285
ENSG00000107960	OBFC1	protein_coding	-0.199284	0.99462	-0.655094	0.00479649	-0.879248	0.000507438
ENSG00000100292	HMOX1	protein_coding	-0.291192	0.724748	-0.639669	0.0872187	-1.00478	0.000512006
ENSG00000152234	ATP5A1	protein_coding	-0.305726	0.571707	-0.752576	0.0181506	-1.12455	0.000512006
ENSG00000174938	SEZ6L2	protein_coding	0.458979	0.540099	0.874349	0.0118	1.29774	0.000512192
ENSG00000254422	RP11-864G5.3	antisense	-0.34982	0.811488	-1.14529	0.009352	-1.63537	0.000512743
ENSG00000114268	PFKFB4	protein_coding	0.273281	0.892992	0.863676	0.0066225	1.08121	0.000514627
ENSG00000147255	IGSF1	protein_coding	0.872333	0.173937	0.524737	0.219689	1.35673	0.000514641
ENSG00000154277	UCHL1	protein_coding	0.421496	1	1.13413	0.0127059	1.5315	0.000514641
ENSG00000100583	SAMD15	protein_coding	0.636015	0.269847	0.530821	0.111175	1.18686	0.000517332
ENSG00000217733	CCT7P1	pseudogene	-0.737475	0.436077	-1.23793	0.024977	-1.99969	0.000517332
ENSG00000238423	SNORD42B	snoRNA	-1.76108	0.130808	-1.44354	0.204551	-3.03821	0.00051875
ENSG00000115738	ID2	protein_coding	-0.015278	1	-1.17748	0.00190982	-1.21786	0.00052069
ENSG00000073146	MOV10L1	protein_coding	0.28872	0.970493	0.785709	0.00393062	1.07669	0.000522523
ENSG00000156650	KAT6B	protein_coding	-0.0803483	1	-0.747509	0.0359375	-0.866709	0.000523941
ENSG00000153234	NR4A2	protein_coding	-0.294851	0.831127	-0.718619	0.00474688	-1.03619	0.00052546
ENSG00000174469	CNTNAP2	protein_coding	0.257251	1	1.06911	0.00897646	1.23956	0.000527647
ENSG00000105509	HAS1	protein_coding	0.437472	0.955298	1.03903	0.0102339	1.57625	0.00052837
ENSG00000229692	SOS1-IT1	sense_intronic	-0.00819091	1	-2.60643	0.00253037	-2.64758	0.000528777
ENSG00000197299	BLM	protein_coding	0.515188	0.0251623	0.251343	0.363558	0.728975	0.000531848
ENSG00000132906	CASP9	protein_coding	-0.270876	0.612728	-0.554367	0.0210104	-0.86663	0.000531921
ENSG00000236256	DIAPH2-AS1	antisense	-0.32683	0.466346	-0.581106	0.10454	-0.936205	0.000532453
ENSG00000255423	EBLN2	protein_coding	-0.239324	1	-2.3546	0.00113776	-2.68449	0.000532453
ENSG00000178761	FAM219B	protein_coding	-0.477606	0.228524	-0.621873	0.0735471	-1.17349	0.000534139
ENSG00000148735	PLEKHS1	protein_coding	0.818987	0.258593	0.860467	0.0370539	1.54114	0.000536223
ENSG00000109670	FBXW7	protein_coding	-0.0913833	1	-0.914309	0.018446	-1.04862	0.000537307
ENSG00000225354	RP11-400G3.3	pseudogene	-0.923467	0.686862	-1.52417	0.0856922	-2.35314	0.000537307
ENSG00000103769	RAB11A	protein_coding	-0.250029	0.903143	-0.712972	0.0597934	-1.01415	0.000541632
ENSG00000142920	ADC	protein_coding	0.456908	0.209121	0.460851	0.125376	0.881396	0.000542562
ENSG00000163947	ARHGEF3	protein_coding	-0.0992181	1	-0.778155	0.0272829	-0.916077	0.000542663
ENSG00000246250	RP11-613D13.5	antisense	-0.116328	1	-0.682682	0.0047034	-0.850993	0.00054324
ENSG00000123091	RNF11	protein_coding	-0.211298	1	-0.774912	0.0352756	-1.05475	0.00054436
ENSG00000105928	DFNA5	protein_coding	0.419768	0.236969	0.422696	0.197371	0.827627	0.000546009
ENSG00000135114	OASL	protein_coding	1.05742	0.000807087	0.325346	0.600724	1.36754	0.000546009
ENSG00000163660	CCNL1	protein_coding	0.0571661	1	-1.58772	0.00245595	-1.68589	0.000546009
ENSG00000163938	GNL3	protein_coding	-0.266435	0.789531	-0.88517	0.00972657	-1.21004	0.000546009
ENSG00000243710	WDR65	protein_coding	0.286805	1	0.95307	0.00165926	1.15437	0.000549156
ENSG00000079841	RIMS1	protein_coding	0.159776	1	1.05168	0.00134088	1.10723	0.00054982
ENSG00000183978	COA3	protein_coding	-0.40165	0.685002	-0.641813	0.0489232	-1.10253	0.000549947
ENSG00000172819	RARG	protein_coding	-0.480202	0.151556	-0.46593	0.098759	-1.0015	0.000550545
ENSG00000267060	PTGES3L	protein_coding	1.94151	0.00307675	0.296472	0.765255	2.10372	0.000550545
ENSG00000034063	UHRF1	processed_transcript	0.450007	0.0596768	0.367871	0.134903	0.783003	0.00055173
ENSG00000182963	GJC1	protein_coding	0.398707	0.477893	0.506246	0.0892327	0.864892	0.000552248
ENSG00000167703	SLC43A2	protein_coding	0.55227	0.0505915	0.426292	0.14202	0.959548	0.000559987
ENSG00000138829	FBN2	protein_coding	0.304409	0.801361	0.623231	0.0262168	0.930873	0.000564982
ENSG00000260006	RP11-469M7.1	lincRNA	-0.0518745	1	-1.36026	0.000570384	-1.50743	0.000565218
ENSG00000265823	EIF2D	protein_coding	-0.41553	0.593395	-0.82497	0.0268547	-1.30778	0.000567144
ENSG00000138604	GLCE	protein_coding	-0.459547	0.162696	-0.487828	0.0362556	-0.986801	0.000567281
ENSG00000211459	MT-RNR1	Mt_rRNA	-0.12101	1	-1.4423	4.95e-05	-1.65318	0.000567644
ENSG00000235531	RP11-383H13.1	protein_coding	0.469395	0.175202	0.555496	0.212004	1.00829	0.000567644
ENSG00000205436	EXOC3L4	protein_coding	0.804761	0.709101	0.897538	0.0204429	1.6238	0.000569544
ENSG00000243012	RP11-292E2.4	lincRNA	-0.660159	0.164352	-0.745113	0.0554882	-1.49374	0.000569839
ENSG00000261172	RP11-356C4.5	processed_transcript	-0.205601	1	-0.740977	0.00338142	-0.973317	0.000570526
ENSG00000163681	SLMAP	protein_coding	-0.256507	0.886708	-0.73902	0.0627128	-1.04548	0.000570796
ENSG00000197323	TRIM33	protein_coding	-0.166869	1	-0.771838	0.0375393	-0.984048	0.000571379
ENSG00000255247	CTD-2523D13.1	lincRNA	-0.645208	0.151112	-0.471688	0.18247	-1.16378	0.000571379
ENSG00000133703	KRAS	protein_coding	-0.161448	1	-0.848586	0.00252306	-1.09339	0.000572654
ENSG00000171608	PIK3CD	protein_coding	0.496616	0.0537102	0.371696	0.173687	0.829878	0.000572654
ENSG00000156256	USP16	protein_coding	-0.146046	1	-0.794846	0.0032438	-1.00264	0.00058195
ENSG00000227694	AC005884.1	pseudogene	-1.93106	0.0319123	-0.877939	0.877441	-2.54226	0.000588694
ENSG00000140474	ULK3	protein_coding	-0.485093	0.173216	-0.47423	0.14572	-1.01682	0.000589266
ENSG00000202503	SNORD34	snoRNA	-0.652059	0.697321	-1.09534	0.0830023	-2.04647	0.000589266
ENSG00000231367	AC016995.3	lincRNA	0.32563	0.938663	0.700364	0.0263976	0.978097	0.000592008
ENSG00000229105	RP11-264C15.2	antisense	1.34932	0.00688839	-0.151899	1	1.32916	0.000593356
ENSG00000228430	RP11-15B24.5	lincRNA	0.181231	1	0.891107	0.000783846	1.03071	0.000594957
ENSG00000233098	RP11-344E13.3	antisense	0.377484	0.881915	0.806625	0.00540409	1.16195	0.000601376
ENSG00000264269	RP11-15F12.1	antisense	-0.258147	0.836574	-0.689723	0.0226593	-0.992007	0.000601838
ENSG00000239830	RPS4XP22	pseudogene	0.0925515	1	-1.71886	0.00115979	-1.75087	0.000602528
ENSG00000134884	ARGLU1	protein_coding	-0.228402	0.943527	-0.796876	0.030373	-1.0834	0.000604446
ENSG00000075340	ADD2	protein_coding	0.21504	1	0.917833	0.00101764	1.0886	0.000604628
ENSG00000258926	RP11-47I22.1	antisense	-0.0941255	1	-0.866128	0.00210803	-0.991869	0.000606139
ENSG00000035115	SH3YL1	protein_coding	-0.153165	1	-0.749866	0.00310301	-0.951549	0.000607964
ENSG00000064115	TM7SF3	protein_coding	-0.276384	0.943527	-0.80027	0.00437868	-1.13006	0.000608347
ENSG00000242639	RP11-358L16.2	lincRNA	1.3741	0.317196	1.29433	0.0454922	2.50632	0.000610309
ENSG00000258932	CTD-3006G17.2	pseudogene	0.903467	0.0834835	0.474653	0.422251	1.30454	0.000615816
ENSG00000258077	RP11-114H23.1	processed_transcript	-0.70194	0.0759142	-0.301088	0.682507	-1.06204	0.000616985
ENSG00000131941	RHPN2	protein_coding	0.383764	0.893122	0.774446	0.00397717	1.13462	0.000617573
ENSG00000170242	USP47	protein_coding	-0.164332	1	-0.903518	0.0213327	-1.14159	0.000618353
ENSG00000232935	RP11-223P11.2	antisense	-1.87148	0.145177	-1.06223	0.582139	-2.58062	0.00062136
ENSG00000250722	SEPP1	protein_coding	0.220562	1	-1.03021	0.000390332	-0.857707	0.000621407
ENSG00000061676	NCKAP1	protein_coding	-0.273236	0.861957	-0.805055	0.0508133	-1.16271	0.000621933
ENSG00000230021	RP5-857K21.4	lincRNA	-0.219931	0.913389	-0.66709	0.092034	-0.951315	0.000624206
ENSG00000240207	RP11-379F4.4	processed_transcript	1.74528	0.781217	2.15697	0.00623888	4.50915	0.000624692
ENSG00000163939	PBRM1	protein_coding	-0.266435	0.807596	-0.64847	0.0759598	-0.952042	0.000626576
ENSG00000113391	FAM172A	protein_coding	-0.131052	1	-0.708826	0.0399326	-0.876055	0.000630137
ENSG00000121270	ABCC11	protein_coding	0.47209	0.537816	0.683466	0.0284218	1.12801	0.000631583
ENSG00000102174	PHEX	protein_coding	0.297554	0.64422	0.589288	0.0174745	0.851992	0.000636699
ENSG00000240893	RP11-572C15.5	lincRNA	2.64997	2.18e-07	-0.545661	0.426806	2.0145	0.000636815
ENSG00000201315	RN7SKP227	misc_RNA	-0.749135	0.460844	-0.947986	0.180573	-1.92834	0.000639816
ENSG00000237596	RP13-143G15.4	antisense	0.338735	0.52253	0.498246	0.0210102	0.810785	0.000639816
ENSG00000231831	MTHFD1P1	pseudogene	-0.132123	1	-1.19357	0.0081621	-1.35895	0.000640333
ENSG00000263968	RN7SL381P	misc_RNA	-0.0907043	1	1.28785	7.62e-05	1.15248	0.000641773
ENSG00000235126	AC128709.3	lincRNA	0.859683	0.589834	0.6806	0.230945	1.58304	0.000641773
ENSG00000155792	DEPTOR	protein_coding	-0.810178	0.000227159	-0.0808574	1	-0.934993	0.000643927
ENSG00000186153	WWOX	protein_coding	-0.0548928	1	-0.665774	0.0302365	-0.760014	0.000645096
ENSG00000138606	SHF	protein_coding	-0.610688	0.123872	-0.432385	0.215086	-1.1027	0.000647681
ENSG00000232855	AF131217.1	lincRNA	1.00154	2.4e-06	-0.168558	0.883002	0.795943	0.000648321
ENSG00000163682	RPL9	protein_coding	-0.231592	1	-1.09799	0.00292217	-1.48863	0.000648469
ENSG00000003436	TFPI	protein_coding	-0.199416	0.996224	-0.699674	0.00595162	-0.929548	0.000649168
ENSG00000143797	MBOAT2	protein_coding	-0.220625	1	-0.979575	0.0204687	-1.26629	0.000649168
ENSG00000227906	SNAP25-AS1	antisense	0.470178	0.587955	0.784847	0.00934955	1.18181	0.00065511
ENSG00000140403	DNAJA4	protein_coding	-0.37657	0.571707	-0.754221	0.0660578	-1.10995	0.000655994
[truncated: 24,736 more rows]

## Sheet: SuppTableS7_ConsistentlyDEgenes
Supplemental Table S7: Genes that are significantly differentially expressed in all three pairwise comparisons
NvD: Normal versus Dysplasia. DvT: Dysplasia versus Tumour. NvT: Normal versus Tumour. Genes that are part of the enriched biological processes of epithelial, epidermal and/or keratinocyte differentiation are indicated
GeneID	GeneName	GeneType	NvD_Log2FC	NvD_p.adj	DvT_Log2FC	DvT_p.adj	NvT_Log2FC	NvT_p.adj	Epithelial differentiation gene?	Epidermal differentiation gene?	Keratinocyte differentiation gene?
ENSG00000010438	PRSS3	protein_coding	-1.02104	0.00117235	-0.981804	0.00272551	-1.99017	3.13e-11	N	N	N
ENSG00000013016	EHD3	protein_coding	-0.698884	0.00238162	-0.641459	0.00521855	-1.37443	1.9e-08	N	N	N
ENSG00000043039	BARX2	protein_coding	-1.31095	0.00186622	-1.27565	0.000951761	-2.62635	4.72e-13	N	N	N
ENSG00000069011	PITX1	protein_coding	-0.924767	0.00318376	-1.40388	5.15e-07	-2.36432	2.05e-17	N	N	N
ENSG00000074416	MGLL	protein_coding	-1.07805	0.000120131	-1.16863	0.00160004	-2.32674	1.1e-17	N	N	N
ENSG00000092295	TGM1	protein_coding	-0.979602	0.000672904	-1.46616	0.00070169	-2.43103	1.55e-11	Y	Y	Y
ENSG00000094963	FMO2	protein_coding	-1.3227	1.9e-05	-1.10833	0.00663679	-2.5743	2.94e-18	N	N	N
ENSG00000099204	ABLIM1	protein_coding	-0.613856	0.00592175	-1.39801	4.13e-05	-2.07698	4.83e-15	N	N	N
ENSG00000100985	MMP9	protein_coding	1.4108	0.00555837	1.54964	0.00348361	3.10813	7.73e-13	N	N	N
ENSG00000104067	TJP1	protein_coding	-0.787069	0.00372244	-1.14052	0.00178244	-1.97563	1.55e-11	N	N	N
ENSG00000104447	TRPS1	protein_coding	-0.709514	0.000838114	-1.40532	1.6e-05	-2.15953	2.99e-18	N	N	N
ENSG00000106258	CYP3A5	protein_coding	-1.04487	0.000361744	-1.40002	8.1e-09	-2.49357	4.17e-15	N	N	N
ENSG00000108839	ALOX12	protein_coding	-1.27179	0.000111742	-0.983027	0.000116529	-2.2848	6.34e-15	N	N	N
ENSG00000108924	HLF	protein_coding	-0.931502	0.00288662	-1.29152	1.72e-05	-2.2761	2.18e-19	N	N	N
ENSG00000109255	NMU	protein_coding	-0.923343	0.00169021	-0.949014	0.00173772	-1.94697	4.95e-13	N	N	N
ENSG00000110723	EXPH5	protein_coding	-0.908789	0.0073526	-1.35739	5.98e-05	-2.31286	5.64e-13	N	N	N
ENSG00000111405	ENDOU	protein_coding	-1.85066	2.62e-09	-1.82114	1.95e-09	-3.71395	5.37e-39	N	N	N
ENSG00000111961	SASH1	protein_coding	-0.99943	3.75e-05	-1.24428	0.000627901	-2.28127	2.96e-23	N	N	N
ENSG00000118898	PPL	protein_coding	-1.09101	0.000151694	-1.27989	0.00224061	-2.41192	1.94e-16	Y	Y	Y
ENSG00000122641	INHBA	protein_coding	1.95213	0.000216366	1.85558	0.004004	3.97159	8.26e-15	N	N	N
ENSG00000125780	TGM3	protein_coding	-1.31607	0.000210189	-2.9771	1.15e-08	-4.30764	2.57e-25	Y	Y	Y
ENSG00000126233	SLURP1	protein_coding	-1.71357	2.35e-06	-1.45198	0.00124522	-3.28958	6.08e-18	N	N	N
ENSG00000129595	EPB41L4A	protein_coding	-0.771672	0.00324057	-1.09764	0.00223268	-1.92064	3.14e-13	N	N	N
ENSG00000130518	KIAA1683	protein_coding	-0.835986	0.000226505	-0.942283	0.00330874	-1.83972	7.63e-14	N	N	N
ENSG00000131484	RP11-798G7.5	antisense	-0.725995	0.00315111	-1.22239	1.6e-05	-2.00901	1.9e-15	N	N	N
ENSG00000133710	SPINK5	protein_coding	-1.57729	3.04e-07	-2.04718	7.49e-07	-3.59078	1.29e-33	Y	Y	N
ENSG00000134531	EMP1	protein_coding	-1.3838	6.44e-08	-1.76914	2.32e-08	-3.17376	2.98e-31	Y	N	N
ENSG00000135046	ANXA1	protein_coding	-0.788466	0.00375501	-1.82862	1.34e-06	-2.74235	2.24e-13	Y	Y	Y
ENSG00000136155	SCEL	protein_coding	-1.17862	0.000522164	-2.29198	1.38e-07	-3.44734	1.63e-25	Y	Y	Y
ENSG00000136689	IL1RN	protein_coding	-1.02384	0.000138266	-1.75652	4.45e-05	-2.74057	2.48e-15	N	N	N
ENSG00000136826	KLF4	protein_coding	-0.687278	0.00868393	-1.34643	0.00159928	-2.10155	6.13e-09	N	Y	N
ENSG00000140519	RHCG	protein_coding	-1.2829	2.7e-05	-2.23821	8.05e-09	-3.55378	6.2e-20	Y	N	N
ENSG00000142623	PADI1	protein_coding	-2.0009	6.17e-05	-1.33766	0.00194119	-3.42072	1.98e-18	N	N	N
ENSG00000143036	SLC44A3	protein_coding	-0.73482	0.00155353	-0.973435	0.000333212	-1.73725	6.5e-13	N	N	N
ENSG00000143536	CRNN	protein_coding	-1.85976	2.41e-05	-3.69382	4e-09	-5.42411	3.98e-28	N	N	N
ENSG00000145916	RMND5B	protein_coding	-0.70522	0.00140711	-0.720821	0.0022423	-1.47658	4.07e-14	N	N	N
ENSG00000148339	SLC25A25	protein_coding	-0.730174	0.00615004	-0.911405	0.000695649	-1.67375	2.56e-10	N	N	N
ENSG00000149557	FEZ1	protein_coding	0.88895	0.00472396	0.872012	0.0057852	1.72771	5.01e-11	N	N	N
ENSG00000151136	BTBD11	protein_coding	-0.751106	0.00487963	-0.982022	0.00773244	-1.75243	1.61e-11	N	N	N
ENSG00000154198	CYP4Z2P	pseudogene	-1.40448	1.03e-08	-1.27073	0.00152815	-2.66821	1.18e-14	N	N	N
ENSG00000156413	FUT6	protein_coding	-1.3312	0.000996871	-1.57879	0.000788176	-3.01208	5.31e-18	N	N	N
ENSG00000158055	GRHL3	protein_coding	-1.03827	0.000654423	-1.38337	0.000562242	-2.41924	1.16e-13	N	N	N
ENSG00000158246	FAM46B	protein_coding	-0.855154	9.43e-05	-0.920406	0.000676033	-1.83054	2.99e-11	N	N	N
ENSG00000159231	CBR3	protein_coding	-0.702702	0.00822993	-0.966113	0.00144292	-1.71527	7.63e-11	N	N	N
ENSG00000159263	SIM2	protein_coding	-1.62827	0.00242499	-1.26977	0.00043318	-3.08237	3.86e-09	N	N	N
ENSG00000160213	CSTB	protein_coding	-1.11796	0.000304381	-2.02427	7.83e-06	-3.12694	2.39e-21	N	N	N
ENSG00000163141	BNIPL	protein_coding	-1.04143	9.92e-05	-0.948422	0.000255519	-2.03062	4.67e-15	N	N	N
ENSG00000163209	SPRR3	protein_coding	-1.40659	2.9e-05	-4.21284	6.76e-12	-5.41411	1.59e-31	Y	Y	Y
ENSG00000163293	NIPAL1	protein_coding	-0.722146	0.00862781	-0.676363	0.00586018	-1.45517	1.12e-07	N	N	N
ENSG00000164520	RAET1E	protein_coding	-0.969733	0.00078998	-1.34853	5.12e-05	-2.37254	1.8e-14	N	N	N
ENSG00000165072	MAMDC2	protein_coding	-1.13228	5.79e-06	-0.939087	0.000180464	-2.11629	9.64e-16	N	N	N
ENSG00000166535	A2ML1	protein_coding	-1.15786	0.000104112	-1.58567	9.16e-05	-2.79766	1.89e-19	N	N	N
ENSG00000169509	CRCT1	protein_coding	-0.949513	0.00525084	-1.69311	1.1e-05	-2.65964	1.01e-14	N	N	N
ENSG00000170423	KRT78	protein_coding	-1.77309	8.03e-06	-2.16004	4.89e-07	-4.02536	2.85e-24	N	N	N
ENSG00000170477	KRT4	protein_coding	-2.52786	5.15e-11	-3.5026	2.03e-06	-6.1584	1.29e-33	Y	N	N
ENSG00000171119	NRTN	protein_coding	-1.25641	0.00747417	-1.60473	0.00180759	-2.98228	5.38e-14	N	N	N
ENSG00000171124	FUT3	protein_coding	-0.942377	0.00691245	-1.3216	0.00134253	-2.32245	2.37e-11	N	N	N
ENSG00000171401	KRT13	protein_coding	-1.6172	4.83e-07	-2.66523	2.03e-06	-4.49028	1.23e-24	N	N	N
ENSG00000171476	HOPX	protein_coding	-1.21898	1.53e-05	-2.0524	1.12e-06	-3.25657	1.71e-22	N	N	N
ENSG00000172005	MAL	protein_coding	-2.14476	4.01e-09	-2.2319	1.81e-05	-4.55846	1.8e-30	N	N	N
ENSG00000172201	ID4	protein_coding	-1.23946	0.000194672	-1.03895	0.00123559	-2.34855	1.96e-15	N	N	N
ENSG00000172382	PRSS27	protein_coding	-1.07322	0.000528567	-1.67147	1.12e-06	-2.81704	6.08e-18	N	N	N
ENSG00000172478	C2orf54	protein_coding	-1.51823	4.36e-05	-1.27566	0.00261749	-2.83211	4.49e-18	N	N	N
ENSG00000176092	AIM1L	protein_coding	-0.945174	0.00444432	-0.764181	0.00514823	-1.70177	5.13e-08	N	N	N
ENSG00000177106	EPS8L2	protein_coding	-0.858622	0.000654423	-0.786149	0.00256368	-1.68775	3.73e-10	N	N	N
ENSG00000183347	GBP6	protein_coding	-1.26951	4.15e-05	-2.32387	2.84e-07	-3.59095	1.5e-22	N	N	N
ENSG00000185873	TMPRSS11B	protein_coding	-2.08834	8.1e-06	-3.09187	1.17e-14	-5.25359	2.01e-27	N	N	N
ENSG00000186204	CYP4F12	protein_coding	-1.06198	0.00580375	-1.01875	0.00128833	-2.20306	4.72e-13	N	N	N
ENSG00000186806	VSIG10L	protein_coding	-1.02618	0.00350992	-1.21451	0.000790596	-2.22981	1.75e-13	N	N	N
ENSG00000186889	TMEM17	protein_coding	-1.08929	0.00632396	-1.58095	7.63e-07	-2.75372	9.33e-15	N	N	N
ENSG00000187608	ISG15	protein_coding	1.73036	0.00406844	1.56996	0.000946915	3.22636	6.15e-12	N	N	N
ENSG00000188505	NCCRP1	protein_coding	-0.999961	0.00620401	-1.52259	4.44e-05	-2.5773	6.71e-15	N	N	N
ENSG00000196611	MMP1	protein_coding	2.34735	0.00117673	2.79238	9.25e-05	4.98167	7.38e-25	N	N	N
ENSG00000196782	MAML3	protein_coding	-0.768668	0.000768252	-1.16369	0.000491033	-1.97459	3.22e-18	N	N	N
ENSG00000198478	SH3BGRL2	protein_coding	-1.41079	9.41e-06	-1.25549	0.00032612	-2.72952	1.66e-18	N	N	N
ENSG00000198807	PAX9	protein_coding	-1.24145	0.00269189	-1.73443	2.32e-08	-3.08888	1.64e-15	N	N	N
ENSG00000203688	RP11-351J23.1	lincRNA	-2.28244	5.23e-07	-2.87355	8.69e-07	-5.17644	7.67e-27	N	N	N
ENSG00000213853	EMP2	protein_coding	-0.77471	0.00357476	-1.37374	0.000282699	-2.16239	1.75e-13	N	N	N
ENSG00000214711	CAPN14	protein_coding	-1.32708	0.000106998	-1.44917	3.45e-06	-2.87928	1.11e-16	N	N	N
ENSG00000215559	ANKRD20A11P	pseudogene	-2.43744	1.59e-08	-1.42641	0.00286847	-4.01294	6.42e-20	N	N	N
ENSG00000224186	CTC-203F4.1	protein_coding	-0.784591	0.00877004	-1.14132	0.00109801	-1.98222	2.12e-14	N	N	N
ENSG00000224347	SCEL-AS1	antisense	-1.13768	0.00211896	-1.91465	1.85e-08	-3.04619	7.39e-21	N	N	N
ENSG00000224658	RP11-631F7.1	antisense	-1.2819	0.000103849	-1.63433	2.3e-08	-2.91303	2.12e-25	N	N	N
ENSG00000224905	AP001347.6	processed_transcript	-1.51177	8.41e-08	-1.12247	4.35e-05	-2.65711	2.14e-16	N	N	N
ENSG00000225243	RP1-127D3.4	antisense	-1.50129	2.08e-05	-1.85617	0.000290696	-3.49568	1.4e-22	N	N	N
ENSG00000225521	AC005237.4	antisense	-0.629652	0.00648662	-0.843744	0.00418442	-1.50167	9.07e-08	N	N	N
ENSG00000226622	AC092155.4	antisense	-1.30712	3.84e-05	-1.01294	0.00574665	-2.41436	2.17e-16	N	N	N
ENSG00000226894	TMPRSS11BNL	protein_coding	-1.46142	0.00267489	-3.36724	2.15e-10	-4.9749	3.02e-19	N	N	N
ENSG00000228314	CYP4F29P	pseudogene	-2.88569	5.15e-11	-1.5964	0.00540649	-4.44955	3.26e-22	N	N	N
ENSG00000229732	AC019349.5	antisense	-1.74153	1.26e-08	-3.14361	7.16e-08	-4.92447	4.34e-25	N	N	N
ENSG00000230965	SNX18P13	pseudogene	-2.52851	2.9e-05	-2.74761	1.46e-05	-5.21426	3.14e-17	N	N	N
ENSG00000231062	AC103563.9	antisense	-2.4261	9.83e-11	-1.93905	7.27e-06	-4.4265	1.29e-33	N	N	N
ENSG00000231259	AC125232.1	pseudogene	-0.814236	0.00204268	-0.845255	0.000442135	-1.69778	4.98e-12	N	N	N
ENSG00000231335	AC107072.2	sense_intronic	-1.45542	0.0017434	-2.17642	6.5e-06	-3.67294	1.06e-16	N	N	N
ENSG00000232144	PSAT1P2	pseudogene	-1.59679	0.00648662	-2.02729	0.0024888	-3.50602	1.52e-07	N	N	N
ENSG00000233377	MTND4P20	pseudogene	-1.41752	0.000418701	-1.81732	0.00393062	-3.40941	6.79e-13	N	N	N
ENSG00000233967	RP11-250B2.3	lincRNA	-0.982282	0.00186622	-0.93578	0.00737935	-1.96811	8.16e-10	N	N	N
ENSG00000234756	RP11-120C12.3	lincRNA	-1.44316	0.00227295	-0.980717	0.00534274	-2.34133	1.53e-13	N	N	N
ENSG00000250026	RP11-646E20.6	pseudogene	-1.36813	0.000200971	-1.82423	9.6e-06	-3.38853	1.03e-19	N	N	N
ENSG00000250101	RP11-1252I4.2	antisense	-0.907654	0.000371809	-0.987812	0.00207226	-1.96393	1.68e-13	N	N	N
ENSG00000250698	RP11-392B6.1	antisense	-0.791768	0.00251712	-1.24542	2.69e-05	-2.05037	9.3e-14	N	N	N
ENSG00000251076	RP11-526F3.1	antisense	-0.877918	2.64e-05	-1.02364	0.000238169	-1.96516	7.25e-16	N	N	N
ENSG00000251187	CTC-459M5.2	antisense	-0.800864	0.000277833	-1.18591	2.31e-05	-2.03466	2.96e-16	N	N	N
ENSG00000253736	RP11-779O18.3	antisense	-0.567654	0.00795849	-1.38067	8.1e-09	-1.98093	1.7e-16	N	N	N
ENSG00000260468	RP11-27M24.3	lincRNA	-0.857835	0.00235819	-1.01328	0.00657978	-1.90352	5.25e-11	N	N	N
ENSG00000261068	RP11-7K24.3	lincRNA	-1.13228	5.82e-05	-1.44056	4.29e-06	-2.6336	2.24e-17	N	N	N
ENSG00000263155	MYZAP	protein_coding	-1.4825	5.27e-05	-3.39594	3.09e-06	-4.93261	2.68e-12	N	N	N

## Sheet: SuppTableS8_PCAloadings
Supplemental Table S8: The weighting given to each gene in the principal components (PCs) that best separate our data into biologically relevant sample groups
Top 5%: Whether the gene is in the top 5% of genes when ranked by the average weighting across both PCs. DEG: Whether this row pertains to a gene that is differentially expressed in any of the pairwise comparison
Gene	GeneType	GeneName	PC2 magnitude of weight	PC3 magnitude of weight	Average Weighting	Top5%?	DEG
ENSG00000075618	protein_coding	FSCN1	0.0126941	0.0159202	0.0143071	Y	Y
ENSG00000232442	antisense	CTD-3184A7.4	0.0165878	0.0120066	0.0142972	Y	N
ENSG00000251076	antisense	RP11-526F3.1	0.0120533	0.0160992	0.0140762	Y	Y
ENSG00000188322	protein_coding	SBK1	0.01368	0.0142579	0.0139689	Y	N
ENSG00000149499	protein_coding	EML3	0.0137416	0.0141653	0.0139535	Y	N
ENSG00000250101	antisense	RP11-1252I4.2	0.00945932	0.0182298	0.0138446	Y	Y
ENSG00000103855	protein_coding	CD276	0.0142187	0.0132023	0.0137105	Y	Y
ENSG00000147065	protein_coding	MSN	0.0118716	0.0155391	0.0137054	Y	N
ENSG00000168056	protein_coding	LTBP3	0.014583	0.0128192	0.0137011	Y	N
ENSG00000266964	protein_coding	FXYD1	0.0127129	0.0146666	0.0136898	Y	N
ENSG00000187498	protein_coding	COL4A1	0.0133147	0.0139953	0.013655	Y	N
ENSG00000073792	protein_coding	IGF2BP2	0.0110754	0.0162179	0.0136467	Y	Y
ENSG00000160293	protein_coding	VAV2	0.0144577	0.0126505	0.0135541	Y	Y
ENSG00000101057	protein_coding	MYBL2	0.0169786	0.0100056	0.0134921	Y	Y
ENSG00000183853	protein_coding	KIRREL	0.0166804	0.010288	0.0134842	Y	N
ENSG00000266714	protein_coding	MYO15B	0.00991573	0.0170462	0.013481	Y	N
ENSG00000197301	protein_coding	RP11-366L20.2	0.0119435	0.0148834	0.0134134	Y	Y
ENSG00000006327	protein_coding	TNFRSF12A	0.0132158	0.0134243	0.01332	Y	Y
ENSG00000139629	protein_coding	GALNT6	0.0131433	0.0134832	0.0133132	Y	Y
ENSG00000263975	antisense	CTB-58E17.9	0.012224	0.0143882	0.0133061	Y	N
ENSG00000222047	protein_coding	C10orf55	0.0111174	0.01549	0.0133037	Y	Y
ENSG00000107281	protein_coding	NPDC1	0.0134681	0.0130926	0.0132804	Y	N
ENSG00000149557	protein_coding	FEZ1	0.0125084	0.0139757	0.013242	Y	Y
ENSG00000100558	protein_coding	PLEK2	0.0108387	0.0156088	0.0132237	Y	Y
ENSG00000171443	protein_coding	ZNF524	0.0150237	0.0113654	0.0131945	Y	N
ENSG00000146242	protein_coding	TPBG	0.00995353	0.0163984	0.013176	Y	N
ENSG00000160050	protein_coding	CCDC28B	0.0128521	0.0134884	0.0131703	Y	N
ENSG00000090776	protein_coding	EFNB1	0.0111599	0.0151346	0.0131473	Y	N
ENSG00000124225	protein_coding	PMEPA1	0.0125638	0.0136812	0.0131225	Y	Y
ENSG00000070404	protein_coding	FSTL3	0.01486	0.0113783	0.0131192	Y	Y
ENSG00000177728	protein_coding	KIAA0195	0.0118542	0.014352	0.0131031	Y	N
ENSG00000196739	protein_coding	COL27A1	0.0142278	0.0119732	0.0131005	Y	Y
ENSG00000065485	protein_coding	PDIA5	0.011779	0.0144083	0.0130937	Y	N
ENSG00000173581	protein_coding	CCDC106	0.0134278	0.0127321	0.0130799	Y	N
ENSG00000122678	protein_coding	POLM	0.0148829	0.0112496	0.0130663	Y	N
ENSG00000166073	protein_coding	GPR176	0.0109331	0.0151701	0.0130516	Y	Y
ENSG00000125122	protein_coding	LRRC29	0.0116256	0.0144635	0.0130445	Y	N
ENSG00000267942	protein_coding	AC090673.2	0.0107951	0.015275	0.0130351	Y	Y
ENSG00000103199	protein_coding	ZNF500	0.0140643	0.0119949	0.0130296	Y	N
ENSG00000256083	antisense	RP11-366L20.3	0.0117016	0.0143546	0.0130281	Y	Y
ENSG00000196814	protein_coding	MVB12B	0.00820489	0.0178395	0.0130222	Y	N
ENSG00000130429	protein_coding	ARPC1B	0.0126613	0.0133709	0.0130161	Y	N
ENSG00000170604	protein_coding	IRF2BP1	0.0141983	0.0118212	0.0130098	Y	N
ENSG00000196923	protein_coding	PDLIM7	0.0174575	0.00853319	0.0129954	Y	Y
ENSG00000064687	protein_coding	ABCA7	0.009799	0.0161761	0.0129875	Y	N
ENSG00000105976	protein_coding	MET	0.00695963	0.0190079	0.0129838	Y	Y
ENSG00000167371	protein_coding	PRRT2	0.0151107	0.0108539	0.0129823	Y	N
ENSG00000124006	protein_coding	OBSL1	0.0141268	0.0118161	0.0129714	Y	N
ENSG00000101000	protein_coding	PROCR	0.0110498	0.0148471	0.0129484	Y	N
ENSG00000165661	protein_coding	QSOX2	0.0113372	0.0145451	0.0129412	Y	N
ENSG00000130508	protein_coding	PXDN	0.0138734	0.0120031	0.0129383	Y	Y
ENSG00000146535	protein_coding	GNA12	0.0130484	0.0127981	0.0129233	Y	N
ENSG00000155666	protein_coding	KDM8	0.010342	0.0155017	0.0129219	Y	N
ENSG00000251615	lincRNA	RP11-774O3.3	0.00978901	0.0160366	0.0129128	Y	Y
ENSG00000006740	protein_coding	ARHGAP44	0.0121825	0.013482	0.0128323	Y	Y
ENSG00000105928	protein_coding	DFNA5	0.0112964	0.0143223	0.0128094	Y	Y
ENSG00000122121	protein_coding	XPNPEP2	0.0122563	0.0133333	0.0127948	Y	N
ENSG00000130881	protein_coding	LRP3	0.0151983	0.0103587	0.0127785	Y	N
ENSG00000090006	protein_coding	LTBP4	0.0132735	0.0122684	0.0127709	Y	N
ENSG00000075223	protein_coding	SEMA3C	0.011105	0.0144194	0.0127622	Y	Y
ENSG00000123416	protein_coding	TUBA1B	0.0132918	0.0122028	0.0127473	Y	N
ENSG00000255306	antisense	RP5-901A4.1	0.0129537	0.0124532	0.0127035	Y	N
ENSG00000267765	antisense	CTD-3193K9.3	0.0108388	0.0145478	0.0126933	Y	N
ENSG00000250820	processed_transcript	RP11-91H12.2	0.0109201	0.0144179	0.012669	Y	Y
ENSG00000128604	protein_coding	IRF5	0.0143477	0.0108468	0.0125972	Y	N
ENSG00000266846	antisense	RP11-793A3.2	0.0124127	0.0127657	0.0125892	Y	Y
ENSG00000077454	protein_coding	LRCH4	0.0106689	0.014504	0.0125865	Y	N
ENSG00000130244	protein_coding	FAM98C	0.00683324	0.0182749	0.0125541	Y	N
ENSG00000176472	protein_coding	ZNF575	0.0155956	0.00950876	0.0125522	Y	N
ENSG00000198816	protein_coding	ZNF358	0.0126704	0.0124098	0.0125401	Y	N
ENSG00000169594	protein_coding	BNC1	0.00658384	0.018493	0.0125384	Y	N
ENSG00000103932	protein_coding	RPAP1	0.0159233	0.00914674	0.012535	Y	N
ENSG00000096433	protein_coding	ITPR3	0.0112396	0.0137749	0.0125072	Y	N
ENSG00000184828	protein_coding	ZBTB7C	0.00848863	0.0164465	0.0124675	Y	Y
ENSG00000228544	antisense	KIAA1984-AS1	0.0116085	0.0133078	0.0124581	Y	N
ENSG00000169047	protein_coding	IRS1	0.0137637	0.0111479	0.0124558	Y	N
ENSG00000266040	antisense	CTB-58E17.3	0.0130204	0.011888	0.0124542	Y	N
ENSG00000168003	protein_coding	SLC3A2	0.0107023	0.0142001	0.0124512	Y	N
ENSG00000105974	protein_coding	CAV1	0.00884381	0.0160171	0.0124305	Y	N
ENSG00000136295	protein_coding	TTYH3	0.0163839	0.00845731	0.0124206	Y	Y
ENSG00000215045	protein_coding	GRID2IP	0.0101697	0.0146483	0.012409	Y	N
ENSG00000166405	protein_coding	RIC3	0.00918947	0.015625	0.0124072	Y	Y
ENSG00000179954	protein_coding	SSC5D	0.0145423	0.0102401	0.0123912	Y	N
ENSG00000079308	protein_coding	TNS1	0.00930333	0.015458	0.0123807	Y	N
ENSG00000169026	protein_coding	MFSD7	0.00902637	0.0156925	0.0123594	Y	N
ENSG00000250698	antisense	RP11-392B6.1	0.0106538	0.0140298	0.0123418	Y	Y
ENSG00000005102	protein_coding	MEOX1	0.0125004	0.0121746	0.0123375	Y	N
ENSG00000255197	antisense	RP11-750H9.5	0.0130664	0.0116055	0.012336	Y	N
ENSG00000255108	antisense	AP006621.8	0.0158495	0.00879959	0.0123246	Y	N
ENSG00000174348	protein_coding	PODN	0.0125384	0.0120776	0.012308	Y	N
ENSG00000269352	antisense	AC018766.5	0.0175946	0.0070131	0.0123039	Y	N
ENSG00000266962	antisense	RP11-400F19.6	0.0132745	0.011323	0.0122987	Y	N
ENSG00000106992	protein_coding	AK1	0.0136852	0.0108938	0.0122895	Y	N
ENSG00000198807	protein_coding	PAX9	0.0100302	0.0145281	0.0122792	Y	Y
ENSG00000196782	protein_coding	MAML3	0.0111676	0.0133904	0.012279	Y	Y
ENSG00000142634	protein_coding	EFHD2	0.0146345	0.00992106	0.0122778	Y	N
ENSG00000204673	protein_coding	AKT1S1	0.0175312	0.00701968	0.0122755	Y	N
ENSG00000269094	protein_coding	AC006449.1	0.0115126	0.0130294	0.012271	Y	N
ENSG00000236609	protein_coding	ZNF853	0.0104338	0.0140994	0.0122666	Y	N
ENSG00000033100	protein_coding	CHPF2	0.0165925	0.0079065	0.0122495	Y	N
ENSG00000158292	protein_coding	GPR153	0.0146676	0.0098082	0.0122379	Y	N
ENSG00000099622	protein_coding	CIRBP	0.0124112	0.0120512	0.0122312	Y	N
ENSG00000187678	protein_coding	SPRY4	0.0115032	0.0129338	0.0122185	Y	Y
ENSG00000269890	antisense	RP5-1139B12.2	0.0130888	0.0113356	0.0122122	Y	N
ENSG00000165716	protein_coding	FAM69B	0.0109541	0.0134674	0.0122108	Y	N
ENSG00000132170	protein_coding	PPARG	0.0087114	0.015699	0.0122052	Y	Y
ENSG00000122861	protein_coding	PLAU	0.00988812	0.0145175	0.0122028	Y	Y
ENSG00000102870	protein_coding	ZNF629	0.01425	0.0101555	0.0122027	Y	N
ENSG00000153395	protein_coding	LPCAT1	0.00864941	0.0157341	0.0121917	Y	Y
ENSG00000117394	protein_coding	SLC2A1	0.00906539	0.015317	0.0121912	Y	N
ENSG00000166313	protein_coding	APBB1	0.011678	0.0127034	0.0121907	Y	N
ENSG00000112655	protein_coding	PTK7	0.0160356	0.00832276	0.0121792	Y	Y
ENSG00000204136	pseudogene	GGTA1P	0.010685	0.0136635	0.0121742	Y	Y
ENSG00000140564	protein_coding	FURIN	0.0141937	0.0101439	0.0121688	Y	N
ENSG00000267605	lincRNA	CTD-3220F14.1	0.0127068	0.0116168	0.0121618	Y	N
ENSG00000108262	protein_coding	GIT1	0.0130726	0.0112389	0.0121557	Y	N
ENSG00000198478	protein_coding	SH3BGRL2	0.00974599	0.0145644	0.0121552	Y	Y
ENSG00000163209	protein_coding	SPRR3	0.00954513	0.0147544	0.0121498	Y	Y
ENSG00000100242	protein_coding	SUN2	0.010315	0.013966	0.0121405	Y	N
ENSG00000100156	protein_coding	SLC16A8	0.00909453	0.0151643	0.0121294	Y	N
ENSG00000197905	protein_coding	TEAD4	0.0168568	0.00740197	0.0121294	Y	N
ENSG00000167674	protein_coding	HDGFRP2	0.0143595	0.00987585	0.0121177	Y	N
ENSG00000155380	protein_coding	SLC16A1	0.00544992	0.0187836	0.0121168	Y	N
ENSG00000167595	protein_coding	C19orf55	0.0150815	0.00914519	0.0121134	Y	N
ENSG00000065717	protein_coding	TLE2	0.00479413	0.0194303	0.0121122	Y	N
ENSG00000149948	protein_coding	HMGA2	0.0133761	0.0108435	0.0121098	Y	Y
ENSG00000041982	protein_coding	TNC	0.0119921	0.0122244	0.0121083	Y	N
ENSG00000133315	protein_coding	MACROD1	0.0115861	0.0126263	0.0121062	Y	N
ENSG00000143416	protein_coding	SELENBP1	0.0107882	0.0134051	0.0120967	Y	N
ENSG00000104870	protein_coding	FCGRT	0.0135507	0.0106419	0.0120963	Y	N
ENSG00000254680	antisense	RP11-265D17.2	0.00989326	0.0142877	0.0120905	Y	N
ENSG00000177469	protein_coding	PTRF	0.016827	0.00734832	0.0120876	Y	N
ENSG00000007541	protein_coding	PIGQ	0.0145091	0.00966267	0.0120859	Y	N
ENSG00000234770	pseudogene	GULOP	0.00419238	0.0199487	0.0120706	Y	Y
ENSG00000186204	protein_coding	CYP4F12	0.0092638	0.0148603	0.012062	Y	Y
ENSG00000151746	protein_coding	BICD1	0.012975	0.0111393	0.0120572	Y	Y
ENSG00000104866	protein_coding	PPP1R37	0.0119484	0.0121456	0.012047	Y	N
ENSG00000119698	protein_coding	PPP4R4	0.00861581	0.0154743	0.012045	Y	Y
ENSG00000123143	protein_coding	PKN1	0.0148343	0.00922425	0.0120293	Y	N
ENSG00000189410	protein_coding	SH2D5	0.00951835	0.0145333	0.0120258	Y	Y
ENSG00000267131	antisense	RP11-332H18.5	0.00941923	0.0146183	0.0120188	Y	N
ENSG00000231114	lincRNA	AC078842.4	0.00851538	0.0155164	0.0120159	Y	Y
ENSG00000005884	protein_coding	ITGA3	0.0114405	0.0125898	0.0120151	Y	N
ENSG00000104635	protein_coding	SLC39A14	0.0138256	0.0102007	0.0120132	Y	N
ENSG00000173546	protein_coding	CSPG4	0.0123931	0.0116203	0.0120067	Y	Y
ENSG00000109610	protein_coding	SOD3	0.00821651	0.0157801	0.0119983	Y	N
ENSG00000140688	protein_coding	C16orf58	0.0144293	0.00956711	0.0119982	Y	N
ENSG00000106333	protein_coding	PCOLCE	0.0176085	0.00638558	0.011997	Y	N
ENSG00000260851	protein_coding	RP11-403P17.5	0.009775	0.0142157	0.0119954	Y	N
ENSG00000127415	protein_coding	IDUA	0.0119592	0.0120243	0.0119917	Y	N
ENSG00000088280	protein_coding	ASAP3	0.0126135	0.0113685	0.011991	Y	N
ENSG00000224658	antisense	RP11-631F7.1	0.0127985	0.0111799	0.0119892	Y	Y
ENSG00000259336	processed_transcript	RP11-323I15.5	0.0107493	0.0132197	0.0119845	Y	Y
ENSG00000160741	protein_coding	CRTC2	0.0153435	0.00860699	0.0119753	Y	N
ENSG00000051128	protein_coding	HOMER3	0.0138957	0.0100541	0.0119749	Y	Y
ENSG00000262921	processed_transcript	RP11-141J13.3	0.00791366	0.0160315	0.0119726	Y	Y
ENSG00000168701	protein_coding	TMEM208	0.0138068	0.0101266	0.0119667	Y	N
ENSG00000239775	processed_transcript	AC017116.11	0.0113536	0.0125785	0.011966	Y	N
ENSG00000149781	protein_coding	FERMT3	0.0141988	0.0097314	0.0119651	Y	N
ENSG00000067225	protein_coding	PKM	0.0113652	0.0125575	0.0119614	Y	N
ENSG00000170727	protein_coding	BOP1	0.0095587	0.0143414	0.0119501	Y	N
ENSG00000173905	protein_coding	GOLIM4	0.00847362	0.0154205	0.0119471	Y	N
ENSG00000230715	pseudogene	RP11-274B21.4	0.0158476	0.00804204	0.0119448	Y	N
ENSG00000105662	protein_coding	CRTC1	0.013073	0.0108142	0.0119436	Y	N
ENSG00000225697	protein_coding	SLC26A6	0.0126154	0.0112616	0.0119385	Y	Y
ENSG00000182963	protein_coding	GJC1	0.0138457	0.0100309	0.0119383	Y	Y
ENSG00000178150	protein_coding	ZNF114	0.0104293	0.0134467	0.011938	Y	Y
ENSG00000197261	protein_coding	C6orf141	0.00962677	0.0142292	0.011928	Y	Y
ENSG00000142192	protein_coding	APP	0.0110744	0.0127779	0.0119262	Y	N
ENSG00000162302	protein_coding	RPS6KA4	0.0136167	0.0102176	0.0119171	Y	Y
ENSG00000134871	protein_coding	COL4A2	0.015183	0.00864768	0.0119153	Y	N
ENSG00000226894	protein_coding	TMPRSS11BNL	0.0121453	0.0116853	0.0119153	Y	Y
ENSG00000111961	protein_coding	SASH1	0.00996003	0.0138647	0.0119124	Y	Y
ENSG00000170537	protein_coding	TMC7	0.0105059	0.0133163	0.0119111	Y	Y
ENSG00000126464	protein_coding	PRR12	0.0169943	0.00682622	0.0119103	Y	N
ENSG00000257042	antisense	RP11-993B23.3	0.00924665	0.0145693	0.011908	Y	Y
ENSG00000179041	protein_coding	RRS1	0.0109518	0.012857	0.0119044	Y	N
ENSG00000186684	protein_coding	CYP27C1	0.00941822	0.0143806	0.0118994	Y	Y
ENSG00000025039	protein_coding	RRAGD	0.0108626	0.01292	0.0118913	Y	Y
ENSG00000167100	protein_coding	SAMD14	0.0135668	0.0102117	0.0118892	Y	N
ENSG00000130653	protein_coding	PNPLA7	0.00870562	0.0150616	0.0118836	Y	N
ENSG00000162576	protein_coding	MXRA8	0.013288	0.0104696	0.0118788	Y	N
ENSG00000116670	protein_coding	MAD2L2	0.0135807	0.0101724	0.0118766	Y	Y
ENSG00000137171	protein_coding	KLC4	0.013852	0.00989604	0.011874	Y	N
ENSG00000160051	protein_coding	IQCC	0.0143729	0.00937405	0.0118735	Y	N
ENSG00000117407	protein_coding	ARTN	0.0134456	0.0102844	0.011865	Y	Y
ENSG00000258554	antisense	RP11-973D8.4	0.0125222	0.011204	0.0118631	Y	Y
ENSG00000262943	pseudogene	ALOX12P2	0.0127113	0.0110149	0.0118631	Y	Y
ENSG00000138696	protein_coding	BMPR1B	0.0093668	0.0143535	0.0118602	Y	Y
ENSG00000075826	protein_coding	SEC31B	0.0104305	0.0132799	0.0118552	Y	N
ENSG00000094804	protein_coding	CDC6	0.0107875	0.0129163	0.0118519	Y	N
ENSG00000224050	lincRNA	RP1-90G24.6	0.0104025	0.0132985	0.0118505	Y	N
ENSG00000171747	protein_coding	LGALS4	0.0108492	0.0128108	0.01183	Y	N
ENSG00000181523	protein_coding	SGSH	0.0118076	0.0118491	0.0118284	Y	N
ENSG00000175873	lincRNA	AC004840.9	0.00911547	0.0145227	0.0118191	Y	N
ENSG00000101400	protein_coding	SNTA1	0.0140021	0.00962354	0.0118128	Y	N
ENSG00000229732	antisense	AC019349.5	0.00899649	0.0146256	0.011811	Y	Y
ENSG00000248554	antisense	RP11-159F24.6	0.00772463	0.0158931	0.0118089	Y	Y
ENSG00000130309	protein_coding	COLGALT1	0.0173065	0.00631121	0.0118088	Y	N
ENSG00000214022	protein_coding	REPIN1	0.0123551	0.0112571	0.0118061	Y	N
ENSG00000141026	protein_coding	MED9	0.0118558	0.0117476	0.0118017	Y	N
ENSG00000249647	processed_transcript	CTC-349C3.2	0.00934566	0.0142394	0.0117925	Y	Y
ENSG00000127580	protein_coding	WDR24	0.0143299	0.00924866	0.0117893	Y	N
ENSG00000162591	protein_coding	MEGF6	0.0116805	0.0118881	0.0117843	Y	N
ENSG00000076555	protein_coding	ACACB	0.00685066	0.0167072	0.0117789	Y	N
ENSG00000083857	protein_coding	FAT1	0.0100239	0.0135293	0.0117766	Y	Y
ENSG00000176619	protein_coding	LMNB2	0.00963535	0.0138955	0.0117654	Y	N
ENSG00000128578	protein_coding	STRIP2	0.0102729	0.0132521	0.0117625	Y	Y
ENSG00000122971	protein_coding	ACADS	0.0116324	0.0118856	0.011759	Y	N
ENSG00000170915	protein_coding	PAQR8	0.00760846	0.0159093	0.0117589	Y	Y
ENSG00000011243	protein_coding	AKAP8L	0.0139683	0.00954745	0.0117579	Y	N
ENSG00000231062	antisense	AC103563.9	0.0107908	0.0127209	0.0117558	Y	Y
ENSG00000224218	antisense	RP11-359D14.3	0.00922391	0.0142866	0.0117553	Y	Y
ENSG00000058085	protein_coding	LAMC2	0.00965513	0.0138473	0.0117512	Y	Y
ENSG00000167543	protein_coding	TP53I13	0.0173062	0.00619626	0.0117512	Y	N
ENSG00000172889	protein_coding	EGFL7	0.014969	0.00852616	0.0117476	Y	N
ENSG00000103254	protein_coding	FAM173A	0.0140295	0.00944085	0.0117352	Y	N
ENSG00000010319	protein_coding	SEMA3G	0.00852221	0.0149354	0.0117288	Y	N
ENSG00000182199	protein_coding	SHMT2	0.0131715	0.01027	0.0117207	Y	N
ENSG00000243486	lincRNA	RP11-217E22.5	0.0110804	0.012349	0.0117147	Y	Y
ENSG00000159263	protein_coding	SIM2	0.00832948	0.0150884	0.0117089	Y	Y
ENSG00000185873	protein_coding	TMPRSS11B	0.00926564	0.014147	0.0117063	Y	Y
ENSG00000143434	protein_coding	SEMA6C	0.0126317	0.0107789	0.0117053	Y	N
ENSG00000187642	protein_coding	C1orf170	0.00582256	0.0175866	0.0117046	Y	Y
ENSG00000145194	protein_coding	ECE2	0.0114428	0.0119651	0.011704	Y	N
ENSG00000092853	protein_coding	CLSPN	0.0103078	0.0130889	0.0116984	Y	Y
ENSG00000140682	protein_coding	TGFB1I1	0.0149656	0.00843008	0.0116978	Y	N
ENSG00000092098	protein_coding	RNF31	0.0162093	0.00718635	0.0116978	Y	N
ENSG00000203772	protein_coding	SPRN	0.0145533	0.00883875	0.011696	Y	Y
ENSG00000085662	protein_coding	AKR1B1	0.0164172	0.00697452	0.0116959	Y	N
ENSG00000122641	protein_coding	INHBA	0.00755975	0.0158293	0.0116945	Y	Y
ENSG00000232814	antisense	COL4A2-AS1	0.0170795	0.0063077	0.0116936	Y	Y
ENSG00000168496	protein_coding	FEN1	0.0136881	0.00969515	0.0116916	Y	N
ENSG00000063176	protein_coding	SPHK2	0.0141718	0.00919106	0.0116814	Y	N
ENSG00000117411	protein_coding	B4GALT2	0.0117979	0.0115628	0.0116804	Y	N
ENSG00000198844	protein_coding	ARHGEF15	0.0140046	0.00935256	0.0116786	Y	N
ENSG00000106636	protein_coding	YKT6	0.0108154	0.0125258	0.0116706	Y	N
ENSG00000107864	protein_coding	CPEB3	0.0106327	0.0126861	0.0116594	Y	Y
ENSG00000134363	protein_coding	FST	0.0101996	0.0131187	0.0116591	Y	N
ENSG00000160844	protein_coding	GATS	0.0114826	0.0118263	0.0116544	Y	N
ENSG00000196411	protein_coding	EPHB4	0.0132615	0.0100438	0.0116527	Y	N
ENSG00000141933	protein_coding	TPGS1	0.0123814	0.0109238	0.0116526	Y	N
ENSG00000236144	antisense	AD000090.2	0.0122384	0.0110655	0.0116519	Y	N
ENSG00000072864	protein_coding	NDE1	0.0101337	0.0131679	0.0116508	Y	N
ENSG00000161558	protein_coding	TMEM143	0.00850434	0.0147781	0.0116412	Y	N
ENSG00000110328	protein_coding	GALNT18	0.0118315	0.0114491	0.0116403	Y	N
ENSG00000250026	pseudogene	RP11-646E20.6	0.0123179	0.0109612	0.0116395	Y	Y
ENSG00000135929	protein_coding	CYP27A1	0.00810164	0.0151669	0.0116343	Y	N
ENSG00000259881	antisense	RP11-830F9.5	0.0153777	0.00788956	0.0116337	Y	N
ENSG00000169660	protein_coding	HEXDC	0.0107446	0.0125219	0.0116332	Y	N
ENSG00000095752	protein_coding	IL11	0.00951708	0.0137492	0.0116332	Y	Y
ENSG00000185483	protein_coding	ROR1	0.00870997	0.014539	0.0116245	Y	Y
ENSG00000102034	protein_coding	ELF4	0.0092198	0.0140282	0.011624	Y	N
ENSG00000205795	protein_coding	CYS1	0.0114549	0.0117866	0.0116207	Y	N
ENSG00000103742	protein_coding	IGDCC4	0.0140036	0.00923588	0.0116197	Y	Y
ENSG00000250906	antisense	RP11-632F7.3	0.00656656	0.0166682	0.0116174	Y	N
ENSG00000220785	pseudogene	MTMR9LP	0.015785	0.00744424	0.0116146	Y	N
ENSG00000128849	protein_coding	CGNL1	0.00751958	0.0157017	0.0116106	Y	Y
ENSG00000179348	protein_coding	GATA2	0.0126811	0.0105376	0.0116094	Y	N
ENSG00000142327	protein_coding	RNPEPL1	0.0109509	0.0122481	0.0115995	Y	N
ENSG00000225728	pseudogene	RP6-191P20.3	0.00984259	0.0133238	0.0115832	Y	N
ENSG00000089159	protein_coding	PXN	0.0149842	0.00817925	0.0115818	Y	N
ENSG00000129467	protein_coding	ADCY4	0.00790877	0.0152329	0.0115708	Y	N
ENSG00000077063	protein_coding	CTTNBP2	0.00770054	0.015432	0.0115663	Y	Y
ENSG00000170522	protein_coding	ELOVL6	0.00938751	0.013742	0.0115648	Y	Y
ENSG00000205209	protein_coding	SCGB2B2	0.00943043	0.0136943	0.0115623	Y	N
ENSG00000138172	protein_coding	CALHM2	0.0146729	0.00843678	0.0115548	Y	N
ENSG00000099864	protein_coding	PALM	0.0120575	0.011044	0.0115507	Y	N
ENSG00000136811	protein_coding	ODF2	0.0122131	0.0108869	0.01155	Y	N
ENSG00000072110	protein_coding	ACTN1	0.0115618	0.0115295	0.0115456	Y	N
ENSG00000138759	protein_coding	FRAS1	0.00781874	0.015271	0.0115449	Y	Y
ENSG00000030419	protein_coding	IKZF2	0.0111082	0.011981	0.0115446	Y	Y
ENSG00000140795	protein_coding	MYLK3	0.0101754	0.0129136	0.0115445	Y	Y
ENSG00000213015	protein_coding	ZNF580	0.0162846	0.00680005	0.0115423	Y	N
ENSG00000248671	processed_transcript	CTD-2313N18.5	0.0123987	0.0106817	0.0115402	Y	N
ENSG00000142686	protein_coding	C1orf216	0.0137899	0.00927349	0.0115317	Y	Y
ENSG00000066056	protein_coding	TIE1	0.0149984	0.00805991	0.0115292	Y	N
ENSG00000270441	pseudogene	RP11-694I15.7	0.0064142	0.016643	0.0115286	Y	N
ENSG00000074370	protein_coding	ATP2A3	0.01494	0.00811588	0.011528	Y	Y
ENSG00000269589	antisense	AC006128.2	0.017223	0.00581601	0.0115195	Y	N
ENSG00000140367	protein_coding	UBE2Q2	0.00764826	0.0153839	0.0115161	Y	N
ENSG00000157827	protein_coding	FMNL2	0.00756116	0.0154678	0.0115145	Y	N
ENSG00000156413	protein_coding	FUT6	0.00731292	0.0157013	0.0115071	Y	Y
ENSG00000177666	protein_coding	PNPLA2	0.0125211	0.0104696	0.0114953	Y	N
ENSG00000071909	protein_coding	MYO3B	0.00856053	0.0144286	0.0114946	Y	Y
ENSG00000122884	protein_coding	P4HA1	0.00808581	0.0148823	0.0114841	Y	N
ENSG00000163697	protein_coding	APBB2	0.00703511	0.0159271	0.0114811	Y	N
ENSG00000089685	protein_coding	BIRC5	0.00885414	0.0141063	0.0114802	Y	N
ENSG00000166582	protein_coding	CENPV	0.011035	0.0119236	0.0114793	Y	N
ENSG00000104946	protein_coding	TBC1D17	0.0149427	0.00800872	0.0114757	Y	N
ENSG00000134690	protein_coding	CDCA8	0.00931236	0.0136378	0.0114751	Y	Y
ENSG00000164776	protein_coding	PHKG1	0.0131616	0.00976632	0.0114639	Y	N
ENSG00000229434	lincRNA	AC017048.1	0.0093052	0.0136151	0.0114602	Y	Y
ENSG00000172201	protein_coding	ID4	0.0106748	0.0122438	0.0114593	Y	Y
ENSG00000108924	protein_coding	HLF	0.00928129	0.0136302	0.0114557	Y	Y
ENSG00000254343	lincRNA	RP11-760H22.2	0.00565999	0.0172458	0.0114529	Y	Y
ENSG00000237975	processed_transcript	FLG-AS1	0.00919035	0.0137054	0.0114479	Y	Y
ENSG00000150630	protein_coding	VEGFC	0.00715152	0.015728	0.0114398	Y	Y
ENSG00000186340	protein_coding	THBS2	0.0129132	0.00995581	0.0114345	Y	N
ENSG00000266929	processed_transcript	RP11-400F19.8	0.00956407	0.0133047	0.0114344	Y	N
ENSG00000171130	protein_coding	ATP6V0E2	0.00862165	0.0142469	0.0114343	Y	N
ENSG00000228146	protein_coding	CASP16	0.0113628	0.0114927	0.0114278	Y	N
ENSG00000005448	protein_coding	WDR54	0.0125039	0.0103499	0.0114269	Y	N
ENSG00000237787	protein_coding	C3orf79	0.0103556	0.0124955	0.0114255	Y	Y
ENSG00000247679	antisense	RP11-1277A3.1	0.0092618	0.013588	0.0114249	Y	Y
ENSG00000146826	protein_coding	C7orf43	0.0143905	0.00844736	0.0114189	Y	N
ENSG00000171476	protein_coding	HOPX	0.0100838	0.0127483	0.0114161	Y	Y
ENSG00000253837	processed_transcript	RP11-177H13.2	0.0109306	0.011879	0.0114048	Y	Y
ENSG00000161888	protein_coding	SPC24	0.00871976	0.0140829	0.0114013	Y	N
ENSG00000234626	antisense	RP1-149A16.12	0.0127536	0.0100423	0.011398	Y	N
ENSG00000264707	lincRNA	RP11-760N9.1	0.010769	0.0120259	0.0113974	Y	Y
ENSG00000152475	protein_coding	ZNF837	0.00855222	0.0142235	0.0113878	Y	N
ENSG00000129595	protein_coding	EPB41L4A	0.0104254	0.0123348	0.0113801	Y	Y
ENSG00000160691	protein_coding	SHC1	0.0113896	0.0113624	0.011376	Y	N
ENSG00000110104	protein_coding	CCDC86	0.0152098	0.00753314	0.0113715	Y	N
ENSG00000258661	antisense	RP11-964E11.2	0.00663457	0.0161083	0.0113714	Y	Y
ENSG00000032444	protein_coding	PNPLA6	0.0167683	0.00596795	0.0113681	Y	N
ENSG00000180787	protein_coding	ZFP3	0.00699343	0.015737	0.0113652	Y	N
ENSG00000111752	protein_coding	PHC1	0.00563627	0.0170939	0.0113651	Y	N
ENSG00000179528	protein_coding	LBX2	0.0159395	0.0067905	0.011365	Y	Y
ENSG00000128245	protein_coding	YWHAH	0.0107085	0.0120149	0.0113617	Y	N
ENSG00000214688	protein_coding	C10orf105	0.0111223	0.011598	0.0113602	Y	N
ENSG00000163431	protein_coding	LMOD1	0.010345	0.0123732	0.0113591	Y	N
ENSG00000101189	protein_coding	MRGBP	0.00882573	0.0138845	0.0113551	Y	N
ENSG00000117122	protein_coding	MFAP2	0.0126184	0.0100857	0.0113521	Y	Y
ENSG00000106258	protein_coding	CYP3A5	0.00964558	0.0130516	0.0113486	Y	Y
ENSG00000114745	protein_coding	GORASP1	0.00799664	0.0146929	0.0113448	Y	N
ENSG00000188157	protein_coding	AGRN	0.0139732	0.0087108	0.011342	Y	Y
ENSG00000108984	protein_coding	MAP2K6	0.00531754	0.0173577	0.0113376	Y	N
ENSG00000144229	protein_coding	THSD7B	0.00932801	0.0133466	0.0113373	Y	N
ENSG00000147650	protein_coding	LRP12	0.00989943	0.0127722	0.0113358	Y	N
ENSG00000181045	protein_coding	SLC26A11	0.00979854	0.0128729	0.0113357	Y	N
ENSG00000116096	protein_coding	SPR	0.0119521	0.0107113	0.0113317	Y	N
ENSG00000223462	lincRNA	RP11-285G1.9	0.00998092	0.0126746	0.0113277	Y	N
ENSG00000167861	protein_coding	HID1	0.012892	0.00975848	0.0113253	Y	N
ENSG00000049239	protein_coding	H6PD	0.00975013	0.0128973	0.0113237	Y	N
ENSG00000237489	lincRNA	RP11-500G10.1	0.0101438	0.0124973	0.0113205	Y	N
ENSG00000100307	protein_coding	CBX7	0.00916841	0.0134724	0.0113204	Y	N
ENSG00000155660	protein_coding	PDIA4	0.0122286	0.0104081	0.0113183	Y	Y
ENSG00000223401	lincRNA	RP11-211G3.2	0.0103498	0.0122847	0.0113172	Y	N
ENSG00000197586	protein_coding	ENTPD6	0.0166568	0.00597157	0.0113142	Y	N
ENSG00000261546	antisense	CTD-2555A7.3	0.0119167	0.0107082	0.0113124	Y	N
ENSG00000144230	protein_coding	GPR17	0.0122547	0.010369	0.0113119	Y	N
ENSG00000165507	protein_coding	C10orf10	0.0118133	0.0108066	0.01131	Y	N
ENSG00000257256	antisense	RP3-405J10.4	0.0065901	0.0160287	0.0113094	Y	N
ENSG00000102547	protein_coding	CAB39L	0.0101135	0.0125035	0.0113085	Y	Y
ENSG00000114554	protein_coding	PLXNA1	0.0115826	0.0110284	0.0113055	Y	N
ENSG00000160949	protein_coding	TONSL	0.0168426	0.00576314	0.0113029	Y	N
ENSG00000196547	protein_coding	MAN2A2	0.0108842	0.0117172	0.0113007	Y	N
ENSG00000106348	protein_coding	IMPDH1	0.0104697	0.0121249	0.0112973	Y	N
ENSG00000141753	protein_coding	IGFBP4	0.0153465	0.00724798	0.0112972	Y	N
ENSG00000147509	protein_coding	RGS20	0.00726544	0.0153239	0.0112947	Y	N
ENSG00000105894	protein_coding	PTN	0.0100201	0.0125669	0.0112935	Y	Y
ENSG00000203688	lincRNA	RP11-351J23.1	0.00828007	0.0142954	0.0112878	Y	Y
ENSG00000125912	protein_coding	NCLN	0.0135276	0.00904496	0.0112863	Y	N
ENSG00000258301	lincRNA	RP11-488C13.5	0.0167676	0.00579945	0.0112835	Y	N
ENSG00000145934	protein_coding	TENM2	0.00704626	0.0155155	0.0112809	Y	Y
ENSG00000166925	protein_coding	TSC22D4	0.00742548	0.0151335	0.0112795	Y	N
ENSG00000143801	protein_coding	PSEN2	0.0108941	0.0116637	0.0112789	Y	N
ENSG00000158023	protein_coding	WDR66	0.00831823	0.0142376	0.0112779	Y	Y
ENSG00000267618	protein_coding	RAD51D	0.0104002	0.012152	0.0112761	Y	N
ENSG00000113396	protein_coding	SLC27A6	0.00914201	0.0134071	0.0112745	Y	N
ENSG00000114853	protein_coding	ZBTB47	0.0134848	0.00906033	0.0112726	Y	N
ENSG00000083444	protein_coding	PLOD1	0.0164232	0.00612075	0.011272	Y	Y
ENSG00000163357	protein_coding	DCST1	0.00868449	0.0138512	0.0112678	Y	N
ENSG00000183844	protein_coding	FAM3B	0.00955397	0.0129685	0.0112612	Y	Y
ENSG00000119938	protein_coding	PPP1R3C	0.00878531	0.0137294	0.0112574	Y	Y
ENSG00000188126	protein_coding	MYO15B	0.00958866	0.0129186	0.0112536	Y	N
ENSG00000181513	protein_coding	ACBD4	0.0114717	0.0110313	0.0112515	Y	N
ENSG00000183347	protein_coding	GBP6	0.00998217	0.0125198	0.011251	Y	Y
ENSG00000128833	protein_coding	MYO5C	0.00828824	0.0142014	0.0112448	Y	Y
ENSG00000100321	protein_coding	SYNGR1	0.00648407	0.016005	0.0112445	Y	Y
ENSG00000034063	processed_transcript	UHRF1	0.0148851	0.00759663	0.0112409	Y	Y
ENSG00000171124	protein_coding	FUT3	0.0081503	0.0143304	0.0112403	Y	Y
ENSG00000010295	protein_coding	IFFO1	0.0148584	0.0076162	0.0112373	Y	N
ENSG00000267913	protein_coding	AP001055.1	0.00932654	0.013142	0.0112343	Y	N
ENSG00000260874	lincRNA	RP11-715J22.4	0.0101328	0.0123316	0.0112322	Y	N
ENSG00000116690	protein_coding	PRG4	0.0139435	0.00851503	0.0112293	Y	N
ENSG00000102898	protein_coding	NUTF2	0.0105553	0.0119003	0.0112278	Y	N
ENSG00000100399	protein_coding	CHADL	0.00714728	0.015305	0.0112262	Y	N
ENSG00000250963	processed_transcript	RP11-423H2.2	0.0123781	0.0100736	0.0112258	Y	Y
ENSG00000164111	protein_coding	ANXA5	0.0104093	0.0120377	0.0112235	Y	N
ENSG00000103126	protein_coding	AXIN1	0.015509	0.00693581	0.0112224	Y	N
ENSG00000130222	protein_coding	GADD45G	0.0108988	0.0115457	0.0112222	Y	Y
ENSG00000183032	protein_coding	SLC25A21	0.0101258	0.0123146	0.0112202	Y	Y
ENSG00000099998	protein_coding	GGT5	0.0137194	0.00871803	0.0112187	Y	N
ENSG00000215790	protein_coding	SLC35E2	0.0120044	0.0104321	0.0112183	Y	N
ENSG00000112659	protein_coding	CUL9	0.0108972	0.0115357	0.0112165	Y	N
ENSG00000167701	protein_coding	GPT	0.00813851	0.0142797	0.0112091	Y	N
ENSG00000214796	pseudogene	RP11-480I12.5	0.00655066	0.0158568	0.0112038	Y	N
ENSG00000143502	protein_coding	SUSD4	0.00755958	0.0148321	0.0111959	Y	Y
ENSG00000181392	protein_coding	SYNE4	0.0129183	0.00946328	0.0111908	Y	N
ENSG00000139351	protein_coding	SYCP3	0.0083665	0.0140047	0.0111856	Y	Y
ENSG00000121671	protein_coding	CRY2	0.0134081	0.00895778	0.0111829	Y	N
ENSG00000179698	protein_coding	KIAA1875	0.0114142	0.0109478	0.011181	Y	N
ENSG00000010322	protein_coding	NISCH	0.0121023	0.0102592	0.0111808	Y	N
ENSG00000175166	protein_coding	PSMD2	0.00943958	0.0129182	0.0111789	Y	N
ENSG00000214193	protein_coding	SH3D21	0.0134336	0.00891506	0.0111743	Y	N
ENSG00000165689	protein_coding	SDCCAG3	0.0127664	0.00955695	0.0111617	Y	N
ENSG00000166341	protein_coding	DCHS1	0.0165613	0.00576166	0.0111615	Y	N
ENSG00000143365	protein_coding	RORC	0.00457049	0.0177506	0.0111606	Y	N
ENSG00000108823	protein_coding	SGCA	0.0115787	0.0107361	0.0111574	Y	Y
ENSG00000261265	lincRNA	CTD-2515H24.4	0.00724927	0.0150615	0.0111554	Y	Y
ENSG00000087085	protein_coding	ACHE	0.012071	0.0102333	0.0111521	Y	Y
ENSG00000254995	protein_coding	STX16-NPEPL1	0.0137697	0.0085311	0.0111504	Y	N
ENSG00000169258	protein_coding	GPRIN1	0.010786	0.011507	0.0111465	Y	Y
ENSG00000154102	protein_coding	C16orf74	0.0117598	0.0105165	0.0111381	Y	Y
ENSG00000134531	protein_coding	EMP1	0.00892918	0.0133429	0.0111361	Y	Y
ENSG00000030110	protein_coding	BAK1	0.0119965	0.0102745	0.0111355	Y	N
ENSG00000171793	protein_coding	CTPS1	0.0105162	0.0117522	0.0111342	Y	N
ENSG00000100097	protein_coding	LGALS1	0.0172725	0.00498756	0.01113	Y	Y
ENSG00000145555	protein_coding	MYO10	0.00684096	0.0154159	0.0111284	Y	N
ENSG00000070087	protein_coding	PFN2	0.0079554	0.0142959	0.0111256	Y	Y
ENSG00000078808	protein_coding	SDF4	0.0155743	0.00665836	0.0111163	Y	N
ENSG00000228487	antisense	RP13-225O21.2	0.00747742	0.0147528	0.0111151	Y	Y
ENSG00000088325	protein_coding	TPX2	0.00870193	0.0135271	0.0111145	Y	N
ENSG00000134333	protein_coding	LDHA	0.00666797	0.0155565	0.0111122	Y	N
ENSG00000154978	protein_coding	VOPP1	0.0144167	0.0078069	0.0111118	Y	N
ENSG00000269583	antisense	L34079.4	0.0129801	0.0092413	0.0111107	Y	N
ENSG00000141295	protein_coding	SCRN2	0.0131496	0.00906801	0.0111088	Y	N
ENSG00000259933	sense_overlapping	RP11-304L19.1	0.013894	0.00831361	0.0111038	Y	N
ENSG00000151651	protein_coding	ADAM8	0.0118404	0.0103589	0.0110997	Y	Y
ENSG00000196218	protein_coding	RYR1	0.0117691	0.0104274	0.0110982	Y	Y
ENSG00000090539	protein_coding	CHRD	0.0146692	0.00752706	0.0110981	Y	N
ENSG00000175600	protein_coding	C7orf10	0.0121361	0.0100525	0.0110943	Y	Y
ENSG00000165821	protein_coding	SALL2	0.0077293	0.0144393	0.0110843	Y	N
ENSG00000125520	protein_coding	SLC2A4RG	0.0160435	0.00610831	0.0110759	Y	N
ENSG00000114654	protein_coding	EFCC1	0.00988685	0.0122649	0.0110759	Y	N
ENSG00000050405	protein_coding	LIMA1	0.00592347	0.0162263	0.0110749	Y	N
ENSG00000004468	protein_coding	CD38	0.010656	0.0114856	0.0110708	Y	Y
ENSG00000171067	protein_coding	C11orf24	0.0112559	0.0108855	0.0110707	Y	N
ENSG00000114115	protein_coding	RBP1	0.00994549	0.0121893	0.0110674	Y	Y
ENSG00000262967	antisense	RP11-294J22.6	0.0139547	0.00816045	0.0110576	Y	N
ENSG00000214429	pseudogene	AC064872.1	0.00818158	0.0139327	0.0110571	Y	Y
ENSG00000188732	protein_coding	FAM221A	0.00814869	0.0139588	0.0110537	Y	Y
ENSG00000179922	protein_coding	ZNF784	0.0146965	0.00740719	0.0110518	Y	N
ENSG00000261373	antisense	RP11-368I7.2	0.0157565	0.00634	0.0110483	Y	N
ENSG00000103335	protein_coding	PIEZO1	0.0159612	0.00613472	0.011048	Y	N
ENSG00000254901	protein_coding	MEF2BNB	0.0116903	0.0104046	0.0110474	Y	N
ENSG00000108292	protein_coding	MLLT6	0.0110533	0.011041	0.0110471	Y	N
ENSG00000264668	protein_coding	ZFP41	0.0127854	0.0093053	0.0110453	Y	N
ENSG00000226249	lincRNA	RP11-307P5.2	0.00717227	0.014914	0.0110432	Y	N
ENSG00000169727	protein_coding	GPS1	0.0147036	0.00736976	0.0110367	Y	N
ENSG00000265787	lincRNA	CYP4F35P	0.00906272	0.0130086	0.0110356	Y	Y
ENSG00000183718	protein_coding	TRIM52	0.00997871	0.012092	0.0110354	Y	N
ENSG00000261386	lincRNA	CTD-2012K14.6	0.0101208	0.0119465	0.0110336	Y	N
ENSG00000113494	protein_coding	PRLR	0.00887641	0.0131856	0.011031	Y	Y
ENSG00000117266	protein_coding	CDK18	0.0130889	0.008968	0.0110285	Y	Y
ENSG00000125844	protein_coding	RRBP1	0.0118741	0.01018	0.011027	Y	N
ENSG00000177595	protein_coding	PIDD	0.014001	0.00804506	0.011023	Y	N
ENSG00000106366	protein_coding	SERPINE1	0.00525035	0.0167955	0.0110229	Y	Y
ENSG00000120708	protein_coding	TGFBI	0.00820914	0.0138245	0.0110168	Y	Y
ENSG00000101670	protein_coding	LIPG	0.00843212	0.0135994	0.0110157	Y	Y
ENSG00000188186	protein_coding	LAMTOR4	0.0157099	0.00631553	0.0110127	Y	N
ENSG00000106113	protein_coding	CRHR2	0.00562997	0.0163855	0.0110078	Y	N
ENSG00000008130	protein_coding	NADK	0.0167458	0.00526164	0.0110037	Y	N
ENSG00000122042	protein_coding	UBL3	0.0106516	0.0113508	0.0110012	Y	Y
ENSG00000136068	protein_coding	FLNB	0.00997105	0.0120237	0.0109974	Y	N
ENSG00000140691	protein_coding	ARMC5	0.0132548	0.0087395	0.0109971	Y	N
ENSG00000168071	protein_coding	CCDC88B	0.0180429	0.00395081	0.0109969	Y	Y
ENSG00000162458	protein_coding	FBLIM1	0.011703	0.0102889	0.010996	Y	Y
ENSG00000174080	protein_coding	CTSF	0.0111387	0.0108529	0.0109958	Y	N
ENSG00000136193	protein_coding	SCRN1	0.0113353	0.0106542	0.0109948	Y	Y
ENSG00000170779	protein_coding	CDCA4	0.00954826	0.0124279	0.0109881	Y	N
ENSG00000258766	antisense	DIO2-AS1	0.0105751	0.0113775	0.0109763	Y	Y
ENSG00000178690	protein_coding	DYNAP	0.00817394	0.0137775	0.0109757	Y	Y
ENSG00000166851	protein_coding	PLK1	0.0112619	0.0106854	0.0109736	Y	N
ENSG00000140400	protein_coding	MAN2C1	0.0173893	0.00455775	0.0109735	Y	N
ENSG00000223725	antisense	AC007879.5	0.0113093	0.0106324	0.0109708	Y	Y
ENSG00000260404	processed_transcript	RP11-384K6.6	0.00866647	0.0132704	0.0109684	Y	N
ENSG00000122574	protein_coding	WIPF3	0.010975	0.0109618	0.0109684	Y	Y
ENSG00000108387	protein_coding	2004-09-01	0.00853404	0.0133943	0.0109642	Y	N
ENSG00000152642	protein_coding	GPD1L	0.00750128	0.0144264	0.0109639	Y	Y
ENSG00000160097	protein_coding	FNDC5	0.0079237	0.0139995	0.0109616	Y	N
ENSG00000177192	protein_coding	PUS1	0.0152832	0.00663752	0.0109604	Y	N
ENSG00000184613	protein_coding	NELL2	0.00959766	0.0123159	0.0109568	Y	Y
ENSG00000136875	protein_coding	PRPF4	0.00767644	0.0142279	0.0109522	Y	N
ENSG00000142102	protein_coding	ATHL1	0.0154301	0.0064704	0.0109503	Y	N
ENSG00000205246	protein_coding	RPSAP58	0.0100424	0.0118577	0.01095	Y	Y
ENSG00000161677	protein_coding	JOSD2	0.0137722	0.00812731	0.0109498	Y	N
ENSG00000167676	protein_coding	PLIN4	0.00820461	0.0136808	0.0109427	Y	N
ENSG00000164082	protein_coding	GRM2	0.0090997	0.012775	0.0109373	Y	N
ENSG00000123384	protein_coding	LRP1	0.0177386	0.00413192	0.0109352	Y	N
ENSG00000263096	antisense	RP11-515O17.2	0.0054756	0.016391	0.0109333	Y	Y
ENSG00000225243	antisense	RP1-127D3.4	0.00943434	0.0124249	0.0109296	Y	Y
ENSG00000170004	protein_coding	CHD3	0.0172579	0.00460091	0.0109294	Y	N
ENSG00000231290	processed_transcript	APCDD1L-AS1	0.00908586	0.0127646	0.0109252	Y	Y
ENSG00000146063	protein_coding	TRIM41	0.0129154	0.00893151	0.0109235	Y	N
ENSG00000207496	snoRNA	SNORA7A	0.00765596	0.0141893	0.0109227	Y	N
ENSG00000072954	protein_coding	TMEM38A	0.0121872	0.00965538	0.0109213	Y	N
ENSG00000264222	lincRNA	RP11-757O6.1	0.0097755	0.0120655	0.0109205	Y	Y
ENSG00000161381	protein_coding	PLXDC1	0.0135602	0.00827818	0.0109192	Y	N
ENSG00000236231	lincRNA	AC017048.2	0.00883237	0.0130015	0.0109169	Y	Y
ENSG00000205356	protein_coding	TECPR1	0.0133155	0.00851251	0.010914	Y	N
ENSG00000253925	antisense	CTB-178M22.1	0.00512117	0.0167014	0.0109113	Y	Y
ENSG00000144857	protein_coding	BOC	0.00274715	0.0190694	0.0109083	Y	Y
ENSG00000114993	protein_coding	RTKN	0.0137653	0.00805051	0.0109079	Y	N
ENSG00000172005	protein_coding	MAL	0.00747421	0.0143381	0.0109061	Y	Y
ENSG00000162241	protein_coding	SLC25A45	0.00977165	0.012038	0.0109048	Y	N
ENSG00000144366	protein_coding	GULP1	0.00864421	0.0131615	0.0109028	Y	Y
ENSG00000177663	protein_coding	IL17RA	0.0150487	0.00675347	0.0109011	Y	N
ENSG00000073008	protein_coding	PVR	0.00989279	0.0119088	0.0109008	Y	N
ENSG00000091409	protein_coding	ITGA6	0.00503769	0.0167544	0.0108961	Y	N
ENSG00000141524	protein_coding	TMC6	0.0153804	0.00640849	0.0108944	Y	N
ENSG00000145107	protein_coding	TM4SF19	0.00920013	0.0125857	0.0108929	Y	Y
ENSG00000188153	protein_coding	COL4A5	0.00887779	0.01289	0.0108839	Y	N
ENSG00000106538	protein_coding	RARRES2	0.0155079	0.00625798	0.0108829	Y	Y
ENSG00000204323	protein_coding	SMIM5	0.00438056	0.0173828	0.0108817	Y	Y
ENSG00000213533	protein_coding	TMEM110	0.0114762	0.010282	0.0108791	Y	N
ENSG00000178188	protein_coding	SH2B1	0.0136399	0.00811239	0.0108762	Y	N
ENSG00000172478	protein_coding	C2orf54	0.00750404	0.0142392	0.0108716	Y	Y
ENSG00000101474	protein_coding	APMAP	0.010141	0.0115931	0.0108671	Y	N
ENSG00000164896	protein_coding	FASTK	0.0155795	0.0061505	0.010865	Y	N
ENSG00000240240	protein_coding	RP11-146D12.2	0.00683769	0.0148839	0.0108608	Y	Y
ENSG00000253660	antisense	CTC-353G13.1	0.00490691	0.0168065	0.0108567	Y	Y
ENSG00000113716	protein_coding	HMGXB3	0.0102204	0.0114929	0.0108567	Y	N
ENSG00000025708	protein_coding	TYMP	0.0125534	0.00915791	0.0108557	Y	Y
ENSG00000170477	protein_coding	KRT4	0.00771736	0.0139935	0.0108555	Y	Y
ENSG00000085999	protein_coding	RAD54L	0.0070658	0.0146448	0.0108553	Y	N
ENSG00000184674	protein_coding	GSTT1	0.00941881	0.012291	0.0108549	Y	N
ENSG00000269898	antisense	RP11-568J23.4	0.0104525	0.0112523	0.0108524	Y	N
ENSG00000128422	protein_coding	KRT17	0.00946251	0.0122363	0.0108494	Y	Y
ENSG00000166839	protein_coding	ANKDD1A	0.0122185	0.00947553	0.010847	Y	N
ENSG00000169136	protein_coding	ATF5	0.0168388	0.00485114	0.010845	Y	N
ENSG00000117643	protein_coding	MAN1C1	0.00740878	0.0142805	0.0108447	Y	N
ENSG00000199266	snoRNA	SNORA60	0.00984254	0.0118449	0.0108437	Y	N
ENSG00000124444	protein_coding	ZNF576	0.0119203	0.0097656	0.0108429	Y	N
ENSG00000140538	protein_coding	NTRK3	0.00631993	0.0153615	0.0108407	Y	Y
ENSG00000088826	protein_coding	SMOX	0.0117372	0.00994197	0.0108396	Y	N
ENSG00000114790	protein_coding	ARHGEF26	0.00767468	0.0140044	0.0108395	Y	Y
ENSG00000116604	protein_coding	MEF2D	0.0143805	0.00729551	0.010838	Y	N
ENSG00000103249	protein_coding	CLCN7	0.017263	0.00440947	0.0108362	Y	N
ENSG00000180801	protein_coding	ARSJ	0.00982617	0.0118402	0.0108332	Y	N
ENSG00000232192	antisense	RP11-62I21.1	0.0120431	0.00962192	0.0108325	Y	Y
ENSG00000258947	protein_coding	TUBB3	0.011287	0.0103779	0.0108324	Y	Y
ENSG00000091128	protein_coding	LAMB4	0.00816598	0.0134984	0.0108322	Y	Y
ENSG00000180902	protein_coding	D2HGDH	0.0106649	0.0109946	0.0108298	Y	N
ENSG00000114503	protein_coding	NCBP2	0.00575573	0.0159029	0.0108293	Y	N
ENSG00000186732	protein_coding	MPPED1	0.00865776	0.0129787	0.0108182	Y	N
ENSG00000223701	processed_transcript	RP11-244K5.1	0.00958364	0.0120509	0.0108173	Y	Y
ENSG00000069188	protein_coding	SDK2	0.0123628	0.00926875	0.0108158	Y	Y
ENSG00000269858	protein_coding	EGLN2	0.0167478	0.00488242	0.0108151	Y	N
ENSG00000250103	lincRNA	RP11-380D23.2	0.00505314	0.0165769	0.010815	Y	Y
ENSG00000205309	protein_coding	NT5M	0.00793681	0.0136927	0.0108147	Y	N
ENSG00000106397	protein_coding	PLOD3	0.0155253	0.00609209	0.0108087	Y	Y
ENSG00000260570	antisense	RP11-24N18.1	0.0144297	0.00718424	0.010807	Y	N
ENSG00000109255	protein_coding	NMU	0.0112696	0.0103412	0.0108054	Y	Y
ENSG00000131477	protein_coding	RAMP2	0.0106841	0.0109256	0.0108049	Y	N
ENSG00000263155	protein_coding	MYZAP	0.00827499	0.0133325	0.0108037	Y	Y
ENSG00000203727	protein_coding	SAMD5	0.00736309	0.0142433	0.0108032	Y	Y
ENSG00000100599	protein_coding	RIN3	0.0113691	0.0102336	0.0108013	Y	N
ENSG00000145247	protein_coding	OCIAD2	0.00683841	0.0147639	0.0108012	Y	N
ENSG00000173918	protein_coding	C1QTNF1	0.0148051	0.00679258	0.0107988	Y	N
ENSG00000131697	protein_coding	NPHP4	0.0168852	0.00471077	0.010798	Y	N
ENSG00000131484	antisense	RP11-798G7.5	0.00726435	0.0143301	0.0107972	Y	Y
ENSG00000197535	protein_coding	MYO5A	0.00712141	0.014473	0.0107972	Y	N
ENSG00000111405	protein_coding	ENDOU	0.00878692	0.0128038	0.0107954	Y	Y
ENSG00000076928	protein_coding	ARHGEF1	0.0159561	0.00563135	0.0107937	Y	N
ENSG00000158856	protein_coding	EPB49	0.0095237	0.012058	0.0107908	Y	N
ENSG00000154358	protein_coding	OBSCN	0.0122817	0.00929627	0.010789	Y	N
ENSG00000173320	protein_coding	STOX2	0.0104345	0.0111405	0.0107875	Y	Y
ENSG00000160298	protein_coding	C21orf58	0.0101583	0.0114161	0.0107872	Y	N
ENSG00000148335	protein_coding	NTMT1	0.0143853	0.00718838	0.0107868	Y	N
ENSG00000205771	pseudogene	CATSPER2P1	0.0127638	0.00880278	0.0107833	Y	N
ENSG00000169957	protein_coding	ZNF768	0.0170001	0.00456626	0.0107832	Y	N
ENSG00000115758	protein_coding	ODC1	0.00778717	0.0137713	0.0107792	Y	Y
ENSG00000090861	protein_coding	AARS	0.0150094	0.00654442	0.0107769	Y	N
ENSG00000120254	protein_coding	MTHFD1L	0.00739824	0.0141508	0.0107745	Y	N
ENSG00000103187	protein_coding	COTL1	0.0126991	0.00884191	0.0107705	Y	Y
ENSG00000108576	protein_coding	SLC6A4	0.00677546	0.0147626	0.010769	Y	Y
ENSG00000135919	protein_coding	SERPINE2	0.00786757	0.0136613	0.0107644	Y	N
ENSG00000132622	protein_coding	HSPA12B	0.011954	0.00956423	0.0107591	Y	N
ENSG00000246877	antisense	DNM1P35	0.0125754	0.00893792	0.0107567	Y	N
ENSG00000262222	antisense	RP11-876N24.4	0.0142786	0.00723341	0.010756	Y	N
ENSG00000251555	lincRNA	RP11-745L13.2	0.00689624	0.0146143	0.0107552	Y	Y
ENSG00000175727	protein_coding	MLXIP	0.016669	0.00483915	0.0107541	Y	N
ENSG00000187609	protein_coding	EXD3	0.0107413	0.0107655	0.0107534	Y	N
ENSG00000030582	protein_coding	GRN	0.0103185	0.0111882	0.0107533	Y	N
ENSG00000172301	protein_coding	COPRS	0.0117717	0.00973193	0.0107518	Y	N
ENSG00000187054	protein_coding	TMPRSS11A	0.0129727	0.00852901	0.0107508	Y	Y
ENSG00000168005	protein_coding	C11orf84	0.0139166	0.0075838	0.0107502	Y	Y
ENSG00000006282	protein_coding	SPATA20	0.0154504	0.00604699	0.0107487	Y	N
ENSG00000231441	antisense	RP11-472M19.2	0.0132292	0.00826179	0.0107455	Y	Y
ENSG00000126456	protein_coding	IRF3	0.0169601	0.00453052	0.0107453	Y	N
ENSG00000066697	protein_coding	MSANTD3	0.0100455	0.0114418	0.0107437	Y	N
ENSG00000172236	protein_coding	TPSAB1	0.0119083	0.00957435	0.0107413	Y	N
ENSG00000115275	protein_coding	MOGS	0.0151004	0.00638103	0.0107407	Y	N
ENSG00000090097	protein_coding	PCBP4	0.0178525	0.00362591	0.0107392	Y	N
ENSG00000218336	protein_coding	TENM3	0.0096535	0.011823	0.0107382	Y	Y
ENSG00000135318	protein_coding	NT5E	0.0070305	0.014446	0.0107382	Y	Y
ENSG00000224347	antisense	SCEL-AS1	0.0123043	0.00917105	0.0107377	Y	Y
ENSG00000140519	protein_coding	RHCG	0.0086758	0.0127882	0.010732	Y	Y
ENSG00000106078	protein_coding	COBL	0.00876541	0.0126876	0.0107265	Y	Y
ENSG00000168447	protein_coding	SCNN1B	0.00654605	0.0149065	0.0107263	Y	Y
ENSG00000138109	protein_coding	CYP2C9	0.0105393	0.0109118	0.0107256	Y	Y
ENSG00000243742	pseudogene	RPLP0P2	0.0122388	0.00920019	0.0107195	Y	Y
ENSG00000118160	protein_coding	SLC8A2	0.010668	0.0107707	0.0107194	Y	N
ENSG00000182197	protein_coding	EXT1	0.00628694	0.0151398	0.0107134	Y	N
ENSG00000250882	antisense	CTC-459M5.1	0.0123866	0.00903595	0.0107113	Y	Y
ENSG00000154263	protein_coding	ABCA10	0.00592521	0.0154964	0.0107108	Y	Y
ENSG00000187800	protein_coding	PEAR1	0.0160885	0.00532843	0.0107084	Y	N
ENSG00000120896	protein_coding	SORBS3	0.0126115	0.00880324	0.0107073	Y	N
ENSG00000176978	protein_coding	DPP7	0.0122667	0.00914657	0.0107066	Y	N
ENSG00000163915	protein_coding	C3orf65	0.00958154	0.0118242	0.0107029	Y	Y
ENSG00000135723	protein_coding	FHOD1	0.0141205	0.0072817	0.0107011	Y	Y
ENSG00000162398	protein_coding	C1orf177	0.0071549	0.0142318	0.0106934	Y	Y
ENSG00000085382	protein_coding	HACE1	0.0102057	0.0111803	0.010693	Y	Y
ENSG00000171119	protein_coding	NRTN	0.0062081	0.0151659	0.010687	Y	Y
ENSG00000171680	protein_coding	PLEKHG5	0.0129947	0.00837583	0.0106853	Y	N
ENSG00000113140	protein_coding	SPARC	0.0163023	0.00506798	0.0106851	Y	Y
ENSG00000014257	protein_coding	ACPP	0.00857571	0.0127936	0.0106847	Y	Y
ENSG00000149091	protein_coding	DGKZ	0.0163276	0.00503954	0.0106836	Y	N
ENSG00000004776	protein_coding	HSPB6	0.00933305	0.012032	0.0106825	Y	Y
ENSG00000013810	protein_coding	TACC3	0.0142782	0.00708101	0.0106796	Y	N
ENSG00000196372	protein_coding	ASB13	0.0102502	0.0111087	0.0106794	Y	N
ENSG00000137880	protein_coding	GCHFR	0.00621228	0.0151445	0.0106784	Y	N
ENSG00000160801	protein_coding	PTH1R	0.0121892	0.00916351	0.0106763	Y	N
ENSG00000103227	protein_coding	LMF1	0.0105958	0.0107565	0.0106762	Y	N
ENSG00000139718	protein_coding	SETD1B	0.0146418	0.00670656	0.0106742	Y	N
ENSG00000183386	protein_coding	FHL3	0.0147426	0.00660237	0.0106725	Y	N
ENSG00000094963	protein_coding	FMO2	0.00835408	0.0129838	0.0106689	Y	Y
ENSG00000251322	protein_coding	SHANK3	0.0153342	0.00600049	0.0106673	Y	N
ENSG00000100065	protein_coding	CARD10	0.0126687	0.00866495	0.0106668	Y	Y
ENSG00000215750	protein_coding	AC145212.1	0.00847484	0.0128564	0.0106656	Y	N
ENSG00000157193	protein_coding	LRP8	0.00905934	0.0122678	0.0106636	Y	N
ENSG00000236252	pseudogene	RP11-15J10.8	0.00702747	0.0142929	0.0106602	Y	Y
ENSG00000158710	protein_coding	TAGLN2	0.0119088	0.00940251	0.0106557	Y	N
ENSG00000119900	protein_coding	OGFRL1	0.0116007	0.00970367	0.0106522	Y	Y
ENSG00000115170	protein_coding	ACVR1	0.0136016	0.00769843	0.01065	Y	N
ENSG00000173456	protein_coding	RNF26	0.0142838	0.00701531	0.0106496	Y	N
ENSG00000186111	protein_coding	PIP5K1C	0.0141373	0.00716055	0.0106489	Y	N
ENSG00000130734	protein_coding	ATG4D	0.0112853	0.0100102	0.0106477	Y	N
ENSG00000159322	protein_coding	ADPGK	0.010017	0.0112783	0.0106476	Y	N
ENSG00000166402	protein_coding	TUB	0.00272875	0.0185623	0.0106455	Y	N
ENSG00000142798	protein_coding	HSPG2	0.0163885	0.00490142	0.010645	Y	N
ENSG00000213593	protein_coding	TMX2	0.00862314	0.012661	0.0106421	Y	N
ENSG00000162881	protein_coding	OXER1	0.00774066	0.0135419	0.0106413	Y	N
ENSG00000267291	antisense	CTB-186G2.1	0.0103962	0.0108835	0.0106399	Y	N
ENSG00000229118	lincRNA	AC068491.2	0.0112672	0.010012	0.0106396	Y	N
ENSG00000160221	protein_coding	C21orf33	0.00858384	0.0126938	0.0106388	Y	N
ENSG00000105559	protein_coding	PLEKHA4	0.015678	0.00559786	0.0106379	Y	N
ENSG00000198246	protein_coding	SLC29A3	0.0112722	0.010001	0.0106366	Y	N
ENSG00000128595	protein_coding	CALU	0.00615614	0.0151138	0.010635	Y	N
ENSG00000171608	protein_coding	PIK3CD	0.0149784	0.00628953	0.0106339	Y	Y
ENSG00000248690	antisense	HAS2-AS1	0.012057	0.00920409	0.0106306	Y	Y
ENSG00000232680	lincRNA	AC002511.3	0.0089682	0.0122906	0.0106294	Y	Y
ENSG00000164093	protein_coding	PITX2	0.00734763	0.013909	0.0106283	Y	Y
ENSG00000251381	processed_transcript	CTC-497E21.4	0.00696626	0.0142875	0.0106269	Y	Y
ENSG00000100029	protein_coding	PES1	0.0123039	0.00894369	0.0106238	Y	N
ENSG00000235271	lincRNA	RP1-90L6.3	0.00645501	0.014787	0.010621	Y	N
ENSG00000214160	protein_coding	ALG3	0.0142063	0.007035	0.0106207	Y	N
ENSG00000124374	protein_coding	PAIP2B	0.00873508	0.0124999	0.0106175	Y	Y
ENSG00000128709	protein_coding	HOXD9	0.0141078	0.00712634	0.0106171	Y	Y
ENSG00000184381	protein_coding	PLA2G6	0.00718381	0.0140486	0.0106162	Y	N
ENSG00000262246	protein_coding	CORO7	0.00949164	0.0117352	0.0106134	Y	N
ENSG00000236508	antisense	ATP13A5-AS1	0.0103691	0.010852	0.0106106	Y	N
ENSG00000107833	protein_coding	NPM3	0.0105025	0.0107184	0.0106105	Y	N
ENSG00000132429	protein_coding	POPDC3	0.00953914	0.0116795	0.0106093	Y	Y
ENSG00000157103	protein_coding	SLC6A1	0.00909258	0.0121244	0.0106085	Y	Y
ENSG00000188064	protein_coding	WNT7B	0.0131203	0.00809089	0.0106056	Y	Y
ENSG00000059378	protein_coding	PARP12	0.00900025	0.0122059	0.0106031	Y	N
ENSG00000111602	protein_coding	TIMELESS	0.0102689	0.0109346	0.0106018	Y	N
ENSG00000141644	protein_coding	MBD1	0.0113574	0.00984611	0.0106018	Y	N
ENSG00000196405	protein_coding	EVL	0.00945295	0.0117489	0.0106009	Y	N
ENSG00000226622	antisense	AC092155.4	0.00944831	0.0117471	0.0105977	Y	Y
ENSG00000149136	protein_coding	SSRP1	0.00946307	0.0117218	0.0105924	Y	N
ENSG00000116774	protein_coding	OLFML3	0.0148769	0.0063075	0.0105922	Y	N
ENSG00000244573	pseudogene	RP11-515B12.1	0.0118173	0.00936339	0.0105903	Y	Y
ENSG00000163053	protein_coding	SLC16A14	0.00636452	0.0148155	0.01059	Y	Y
ENSG00000167657	protein_coding	DAPK3	0.0139147	0.00725986	0.0105873	Y	N
ENSG00000143303	protein_coding	RRNAD1	0.0146168	0.0065467	0.0105817	Y	N
ENSG00000250365	antisense	CTD-2213F21.2	0.0105403	0.0106229	0.0105816	Y	N
ENSG00000153666	protein_coding	GOLGA8I	0.00387814	0.017285	0.0105815	Y	N
ENSG00000122565	protein_coding	CBX3	0.00618044	0.0149813	0.0105809	Y	N
ENSG00000105329	protein_coding	TGFB1	0.0120416	0.00911882	0.0105802	Y	N
ENSG00000112715	protein_coding	VEGFA	0.00589258	0.0152634	0.010578	Y	N
ENSG00000110318	protein_coding	KIAA1377	0.00738036	0.0137728	0.0105766	Y	N
ENSG00000115568	protein_coding	ZNF142	0.0139625	0.00718977	0.0105761	Y	N
ENSG00000177119	protein_coding	ANO6	0.0107712	0.0103766	0.0105739	Y	N
ENSG00000261268	lincRNA	RP11-308D13.3	0.00944871	0.0116982	0.0105734	Y	Y
ENSG00000105929	protein_coding	ATP6V0A4	0.00678559	0.0143538	0.0105697	Y	Y
ENSG00000217733	pseudogene	CCT7P1	0.00969942	0.011436	0.0105677	Y	Y
ENSG00000146083	protein_coding	RNF44	0.00759602	0.0135375	0.0105668	Y	N
ENSG00000162430	protein_coding	SEPN1	0.0150426	0.00608635	0.0105645	Y	N
ENSG00000123130	protein_coding	ACOT9	0.00448931	0.0166334	0.0105613	Y	N
ENSG00000113594	protein_coding	LIFR	0.0100783	0.01104	0.0105591	Y	Y
ENSG00000203867	protein_coding	RBM20	0.00471098	0.016404	0.0105575	Y	N
ENSG00000138448	protein_coding	ITGAV	0.00527869	0.0158324	0.0105556	Y	N
ENSG00000114779	protein_coding	ABHD14B	0.00856529	0.0125453	0.0105553	Y	N
ENSG00000109861	protein_coding	CTSC	0.00701079	0.0140962	0.0105535	Y	N
ENSG00000167363	protein_coding	FN3K	0.00922562	0.0118776	0.0105516	Y	N
ENSG00000139233	protein_coding	LLPH	0.00407515	0.017023	0.0105491	Y	N
ENSG00000111077	protein_coding	TENC1	0.00960456	0.0114926	0.0105486	Y	N
ENSG00000075073	protein_coding	TACR2	0.00935349	0.0117403	0.0105469	Y	Y
ENSG00000249673	processed_transcript	NOP14-AS1	0.0119999	0.00909295	0.0105464	Y	N
ENSG00000144712	protein_coding	CAND2	0.0126127	0.00847765	0.0105452	Y	N
ENSG00000164520	protein_coding	RAET1E	0.00949194	0.0115953	0.0105436	Y	Y
ENSG00000166997	protein_coding	CNPY4	0.0132016	0.00788401	0.0105428	Y	N
ENSG00000248482	lincRNA	CTC-276P9.3	0.00692926	0.0141544	0.0105418	Y	Y
ENSG00000156697	protein_coding	UTP14A	0.00845471	0.0126276	0.0105412	Y	N
ENSG00000198837	protein_coding	DENND4B	0.0135469	0.00753499	0.0105409	Y	N
ENSG00000196811	protein_coding	CHRNG	0.0132109	0.00786693	0.0105389	Y	N
ENSG00000240456	processed_transcript	RP11-23D24.2	0.00819388	0.0128831	0.0105385	Y	Y
ENSG00000184436	protein_coding	THAP7	0.0147598	0.00631588	0.0105378	Y	N
ENSG00000108798	protein_coding	ABI3	0.0129885	0.00808577	0.0105371	Y	N
ENSG00000174282	protein_coding	ZBTB4	0.0110892	0.00998146	0.0105353	Y	N
ENSG00000256269	protein_coding	HMBS	0.0103702	0.0106885	0.0105293	Y	N
ENSG00000196588	protein_coding	MKL1	0.0105748	0.0104802	0.0105275	Y	N
ENSG00000239789	protein_coding	MRPS17	0.00740414	0.013646	0.0105251	Y	N
ENSG00000112309	protein_coding	B3GAT2	0.0118318	0.00921829	0.0105251	Y	N
ENSG00000125746	protein_coding	EML2	0.0113352	0.00971267	0.010524	Y	N
ENSG00000144339	protein_coding	TMEFF2	0.00784577	0.0131996	0.0105227	Y	N
ENSG00000250075	lincRNA	RP11-584P21.2	0.00958579	0.0114582	0.010522	Y	Y
ENSG00000132749	protein_coding	MTL5	0.00511706	0.0159227	0.0105199	Y	N
ENSG00000165457	protein_coding	FOLR2	0.0104628	0.010574	0.0105184	Y	N
ENSG00000043039	protein_coding	BARX2	0.00811832	0.0129181	0.0105182	Y	Y
ENSG00000172382	protein_coding	PRSS27	0.00674628	0.014289	0.0105176	Y	Y
ENSG00000251992	snoRNA	SCARNA17	0.00927891	0.0117545	0.0105167	Y	N
ENSG00000241484	protein_coding	ARHGAP8	0.00881908	0.0122078	0.0105134	Y	N
ENSG00000073169	protein_coding	SELO	0.0123464	0.00867681	0.0105116	Y	N
ENSG00000230149	processed_transcript	RP3-508I15.19	0.00933145	0.0116915	0.0105115	Y	N
ENSG00000074416	protein_coding	MGLL	0.0065456	0.0144751	0.0105103	Y	Y
ENSG00000235897	antisense	TM4SF19-AS1	0.00973793	0.0112797	0.0105088	Y	Y
ENSG00000206072	polymorphic_pseudogene	SERPINB11	0.0110586	0.00994984	0.0105042	Y	Y
ENSG00000100504	protein_coding	PYGL	0.00822649	0.0127754	0.010501	Y	N
ENSG00000100299	protein_coding	ARSA	0.0143112	0.0066898	0.0105005	Y	N
ENSG00000196498	protein_coding	NCOR2	0.0162138	0.00478048	0.0104971	Y	N
ENSG00000160408	protein_coding	ST6GALNAC6	0.010362	0.0106254	0.0104937	Y	N
ENSG00000163050	protein_coding	ADCK3	0.00859024	0.0123962	0.0104932	Y	N
ENSG00000171206	protein_coding	TRIM8	0.0161153	0.00486638	0.0104909	Y	N
ENSG00000101842	protein_coding	VSIG1	0.00705792	0.0139215	0.0104897	Y	N
ENSG00000188910	protein_coding	GJB3	0.00730045	0.0136788	0.0104896	Y	N
ENSG00000100345	protein_coding	MYH9	0.0132991	0.00767748	0.0104883	Y	N
ENSG00000185015	protein_coding	CA13	0.00870926	0.0122662	0.0104877	Y	Y
ENSG00000131797	pseudogene	CLUHP3	0.0127809	0.0081917	0.0104863	Y	N
ENSG00000161980	protein_coding	POLR3K	0.0153028	0.00566096	0.0104819	Y	N
ENSG00000116396	protein_coding	KCNC4	0.00921821	0.0117455	0.0104818	Y	N
ENSG00000100258	protein_coding	LMF2	0.0183553	0.00260775	0.0104815	Y	Y
ENSG00000181754	protein_coding	AMIGO1	0.00458029	0.0163801	0.0104802	Y	N
ENSG00000126005	antisense	MMP24-AS1	0.00724384	0.0137122	0.010478	Y	N
ENSG00000203485	protein_coding	INF2	0.0118807	0.0090731	0.0104769	Y	N
ENSG00000197774	protein_coding	EME2	0.0117723	0.00917955	0.0104759	Y	N
ENSG00000165782	protein_coding	TMEM55B	0.00934217	0.0116083	0.0104753	Y	N
ENSG00000038382	protein_coding	TRIO	0.00675485	0.0141928	0.0104738	Y	N
ENSG00000155792	protein_coding	DEPTOR	0.00392642	0.0170162	0.0104713	Y	Y
ENSG00000164867	protein_coding	NOS3	0.0139688	0.00696803	0.0104684	Y	N
ENSG00000034510	protein_coding	TMSB10	0.00985437	0.011081	0.0104677	Y	N
ENSG00000049323	protein_coding	LTBP1	0.00851435	0.0124179	0.0104661	Y	Y
ENSG00000232383	pseudogene	AC010677.5	0.00586168	0.015066	0.0104638	Y	Y
ENSG00000117395	protein_coding	EBNA1BP2	0.00679861	0.0141277	0.0104632	Y	N
ENSG00000122367	protein_coding	LDB3	0.00876078	0.0121559	0.0104584	Y	Y
ENSG00000117013	protein_coding	KCNQ4	0.00734679	0.0135677	0.0104573	Y	N
ENSG00000127928	protein_coding	GNGT1	0.0067079	0.0142045	0.0104562	Y	Y
ENSG00000269069	pseudogene	CTC-471F3.5	0.0107562	0.0101506	0.0104534	Y	N
ENSG00000162073	protein_coding	PAQR4	0.0179686	0.00293608	0.0104523	Y	N
ENSG00000174226	protein_coding	SNX31	0.00749656	0.0134075	0.0104521	Y	Y
ENSG00000138640	protein_coding	FAM13A	0.00646344	0.0144344	0.0104489	Y	N
ENSG00000142621	protein_coding	FHAD1	0.0113584	0.0095314	0.0104449	Y	Y
ENSG00000177354	protein_coding	C10orf71	0.0102414	0.0106471	0.0104442	Y	Y
ENSG00000196526	protein_coding	AFAP1	0.0150264	0.00586201	0.0104442	Y	N
ENSG00000235199	pseudogene	CYP2C58P	0.0116589	0.00922771	0.0104433	Y	Y
ENSG00000116194	protein_coding	ANGPTL1	0.00464695	0.016239	0.010443	Y	Y
ENSG00000130147	protein_coding	SH3BP4	0.00991351	0.010966	0.0104398	Y	N
ENSG00000169992	protein_coding	NLGN2	0.0162688	0.00460971	0.0104392	Y	N
ENSG00000124587	protein_coding	PEX6	0.0123906	0.00848518	0.0104379	Y	N
ENSG00000115286	protein_coding	NDUFS7	0.00920327	0.0116713	0.0104373	Y	N
ENSG00000160255	protein_coding	ITGB2	0.0123087	0.00856582	0.0104373	Y	N
ENSG00000198053	protein_coding	SIRPA	0.0102816	0.0105909	0.0104363	Y	N
ENSG00000136231	protein_coding	IGF2BP3	0.010378	0.0104934	0.0104357	Y	Y
ENSG00000100197	protein_coding	CYP2D6	0.00896226	0.0119068	0.0104345	Y	N
ENSG00000070081	protein_coding	NUCB2	0.00980432	0.0110611	0.0104327	Y	Y
ENSG00000248603	processed_transcript	RP3-412A9.10	0.00842606	0.0124392	0.0104326	Y	N
ENSG00000196358	protein_coding	NTNG2	0.0143744	0.00648433	0.0104293	Y	Y
ENSG00000236983	lincRNA	LINC00614	0.0099323	0.0109253	0.0104288	Y	N
ENSG00000111206	protein_coding	FOXM1	0.00857231	0.0122815	0.0104269	Y	N
ENSG00000051523	protein_coding	CYBA	0.016111	0.00474266	0.0104268	Y	Y
ENSG00000135631	protein_coding	RAB11FIP5	0.0122435	0.00860889	0.0104262	Y	N
ENSG00000139579	protein_coding	NABP2	0.0148824	0.00596928	0.0104258	Y	N
ENSG00000130816	protein_coding	DNMT1	0.0119159	0.00893478	0.0104254	Y	N
ENSG00000119574	protein_coding	ZBTB45	0.0135204	0.00731876	0.0104196	Y	N
ENSG00000128710	protein_coding	HOXD10	0.00891005	0.0119288	0.0104194	Y	Y
ENSG00000134780	protein_coding	DAGLA	0.00576648	0.0150682	0.0104174	Y	N
ENSG00000177697	protein_coding	CD151	0.0143423	0.00648666	0.0104145	Y	N
ENSG00000131398	protein_coding	KCNC3	0.0108849	0.00993666	0.0104108	Y	N
ENSG00000213753	pseudogene	RPL23AP79	0.00789639	0.0129232	0.0104098	Y	N
ENSG00000235445	sense_intronic	XXbac-B476C20.14	0.00969925	0.0111199	0.0104096	Y	N
ENSG00000062038	protein_coding	CDH3	0.013168	0.00764972	0.0104089	Y	N
ENSG00000174233	protein_coding	ADCY6	0.00481643	0.0159988	0.0104076	Y	N
ENSG00000136155	protein_coding	SCEL	0.00893895	0.0118701	0.0104045	Y	Y
ENSG00000168646	protein_coding	AXIN2	0.010274	0.0105322	0.0104031	Y	N
ENSG00000007520	protein_coding	TSR3	0.0165715	0.00423398	0.0104027	Y	N
ENSG00000170925	protein_coding	TEX13B	0.00988499	0.0109176	0.0104013	Y	N
ENSG00000070814	protein_coding	TCOF1	0.00959115	0.0112112	0.0104012	Y	N
ENSG00000185669	protein_coding	SNAI3	0.013208	0.00759413	0.0104011	Y	N
ENSG00000224186	protein_coding	CTC-203F4.1	0.00879746	0.0120045	0.010401	Y	Y
ENSG00000112561	protein_coding	TFEB	0.0131501	0.00765187	0.010401	Y	N
ENSG00000196344	protein_coding	ADH7	0.00961542	0.0111853	0.0104003	Y	Y
ENSG00000170684	protein_coding	ZNF296	0.0102894	0.0105103	0.0103999	Y	N
ENSG00000135605	protein_coding	TEC	0.00946847	0.0113295	0.010399	Y	Y
ENSG00000197565	protein_coding	COL4A6	0.00934606	0.0114514	0.0103987	Y	Y
ENSG00000183963	protein_coding	SMTN	0.0128784	0.00791898	0.0103987	Y	N
ENSG00000230115	antisense	TPRG1-AS2	0.00791723	0.0128792	0.0103982	Y	Y
ENSG00000176715	protein_coding	ACSF3	0.0125847	0.00820942	0.0103971	Y	N
ENSG00000104872	protein_coding	PIH1D1	0.0109914	0.00980256	0.010397	Y	N
ENSG00000128342	protein_coding	LIF	0.0129545	0.00783839	0.0103965	Y	Y
ENSG00000177791	protein_coding	MYOZ1	0.00900372	0.0117883	0.010396	Y	N
ENSG00000131116	protein_coding	ZNF428	0.0165778	0.00421362	0.0103957	Y	N
ENSG00000225135	lincRNA	RP11-361F15.2	0.0131761	0.0076144	0.0103953	Y	Y
ENSG00000225521	antisense	AC005237.4	0.00301019	0.0177784	0.0103943	Y	Y
ENSG00000078295	protein_coding	ADCY2	0.00816402	0.0126216	0.0103928	Y	Y
ENSG00000143321	protein_coding	HDGF	0.0120523	0.00872973	0.010391	Y	N
ENSG00000188992	protein_coding	LIPI	0.00800578	0.0127748	0.0103903	Y	Y
ENSG00000122642	protein_coding	FKBP9	0.0123084	0.00847177	0.0103901	Y	N
ENSG00000122783	protein_coding	C7orf49	0.0157783	0.00499378	0.010386	Y	N
ENSG00000181856	protein_coding	SLC2A4	0.00804507	0.0127259	0.0103855	Y	N
ENSG00000134243	protein_coding	SORT1	0.00773261	0.0130272	0.0103799	Y	Y
ENSG00000181191	protein_coding	PJA1	0.0091537	0.0116057	0.0103797	Y	N
ENSG00000164880	protein_coding	INTS1	0.0181353	0.00261974	0.0103775	Y	N
ENSG00000141391	protein_coding	SLMO1	0.0118017	0.0089505	0.0103761	Y	N
ENSG00000232116	lincRNA	RP11-187C18.2	0.0102309	0.0105185	0.0103747	Y	Y
ENSG00000248787	lincRNA	RP11-666A20.4	0.00705584	0.0136924	0.0103741	Y	N
ENSG00000231172	processed_transcript	AC007099.1	0.0110241	0.00972282	0.0103734	Y	Y
ENSG00000071205	protein_coding	ARHGAP10	0.0103079	0.0104325	0.0103702	Y	Y
ENSG00000135250	protein_coding	SRPK2	0.00713645	0.0136036	0.01037	Y	N
ENSG00000072163	protein_coding	LIMS2	0.00875415	0.0119773	0.0103657	Y	N
ENSG00000103152	protein_coding	MPG	0.0159344	0.004792	0.0103632	Y	N
ENSG00000167723	protein_coding	TRPV3	0.0102233	0.0104939	0.0103586	Y	N
ENSG00000164197	protein_coding	RNF180	0.00604882	0.0146672	0.010358	Y	Y
ENSG00000157873	protein_coding	TNFRSF14	0.010973	0.00974212	0.0103576	Y	N
ENSG00000123610	protein_coding	TNFAIP6	0.00729894	0.0134154	0.0103572	Y	Y
ENSG00000261578	sense_overlapping	RP11-21L23.2	0.00687179	0.0138397	0.0103558	Y	Y
ENSG00000268310	protein_coding	AC087645.1	0.0110185	0.00968922	0.0103538	Y	N
ENSG00000198643	protein_coding	FAM3D	0.00673883	0.013961	0.0103499	Y	Y
ENSG00000145916	protein_coding	RMND5B	0.00641851	0.014277	0.0103477	Y	Y
ENSG00000165152	protein_coding	TMEM246	0.00919595	0.0114995	0.0103477	Y	N
ENSG00000163449	protein_coding	TMEM169	0.0107351	0.00995548	0.0103453	Y	Y
ENSG00000125457	protein_coding	MIF4GD	0.00591292	0.0147738	0.0103434	Y	N
ENSG00000112414	protein_coding	GPR126	0.0100396	0.0106436	0.0103416	Y	Y
ENSG00000123094	protein_coding	RASSF8	0.00675967	0.0139234	0.0103415	Y	N
ENSG00000182257	protein_coding	C22orf26	0.00711547	0.0135672	0.0103413	Y	N
ENSG00000168779	protein_coding	SHOX2	0.0116064	0.00907512	0.0103408	Y	N
ENSG00000087494	protein_coding	PTHLH	0.0094821	0.0111991	0.0103406	Y	Y
ENSG00000164932	protein_coding	CTHRC1	0.0111045	0.00957301	0.0103388	Y	N
ENSG00000214413	protein_coding	BBIP1	0.0103256	0.0103513	0.0103384	Y	Y
ENSG00000106268	protein_coding	NUDT1	0.0115705	0.00910289	0.0103367	Y	N
ENSG00000269934	antisense	RP5-1139B12.3	0.0122357	0.00843538	0.0103355	Y	N
ENSG00000224821	antisense	COL4A2-AS2	0.01108	0.00959052	0.0103352	Y	N
ENSG00000186889	protein_coding	TMEM17	0.00938471	0.0112783	0.0103315	Y	Y
ENSG00000018625	protein_coding	ATP1A2	0.0103806	0.0102817	0.0103312	Y	Y
ENSG00000116337	protein_coding	AMPD2	0.01487	0.005789	0.0103295	Y	N
ENSG00000128641	protein_coding	MYO1B	0.00258504	0.0180721	0.0103285	Y	Y
ENSG00000101210	protein_coding	EEF1A2	0.00986325	0.0107922	0.0103277	Y	Y
ENSG00000261971	antisense	RP11-473M20.7	0.0103282	0.010327	0.0103276	Y	N
ENSG00000068724	protein_coding	TTC7A	0.0117125	0.00893812	0.0103253	Y	N
ENSG00000260005	antisense	AC027601.1	0.0145511	0.00609906	0.0103251	Y	N
ENSG00000198885	protein_coding	ITPRIPL1	0.0121404	0.00850663	0.0103235	Y	N
ENSG00000130204	protein_coding	TOMM40	0.00772925	0.0129177	0.0103235	Y	N
ENSG00000175130	protein_coding	MARCKSL1	0.010864	0.00978225	0.0103231	Y	N
ENSG00000268211	protein_coding	AL359091.2	0.0107572	0.00988573	0.0103215	Y	N
ENSG00000122375	protein_coding	OPN4	0.00688313	0.0137573	0.0103202	Y	N
ENSG00000154380	protein_coding	ENAH	0.0109825	0.00965624	0.0103194	Y	N
ENSG00000214063	protein_coding	TSPAN4	0.0144246	0.00620658	0.0103156	Y	N
ENSG00000112208	protein_coding	BAG2	0.0068131	0.0138151	0.0103141	Y	N
ENSG00000123989	protein_coding	CHPF	0.014495	0.00613106	0.010313	Y	Y
ENSG00000267058	lincRNA	RP11-15A1.3	0.00701753	0.0136055	0.0103115	Y	N
ENSG00000233693	antisense	RP11-506O24.1	0.00504623	0.0155737	0.01031	Y	Y
ENSG00000084112	protein_coding	SSH1	0.010125	0.0104942	0.0103096	Y	N
ENSG00000110723	protein_coding	EXPH5	0.00879689	0.0118218	0.0103093	Y	Y
ENSG00000065328	protein_coding	MCM10	0.0086894	0.011929	0.0103092	Y	N
ENSG00000183628	protein_coding	DGCR6	0.00661278	0.0140032	0.010308	Y	N
ENSG00000168497	protein_coding	SDPR	0.00824338	0.0123715	0.0103074	Y	Y
ENSG00000249082	lincRNA	CTC-276P9.1	0.00636727	0.0142441	0.0103057	Y	Y
ENSG00000152931	processed_transcript	PART1	0.00697743	0.0136326	0.010305	Y	N
ENSG00000154198	pseudogene	CYP4Z2P	0.008488	0.0121199	0.0103039	Y	Y
ENSG00000120341	protein_coding	SEC16B	0.0138386	0.00676729	0.010303	Y	Y
ENSG00000108551	protein_coding	RASD1	0.0115315	0.00906837	0.0102999	Y	N
ENSG00000173376	protein_coding	NDNF	0.00510372	0.0154947	0.0102992	Y	N
ENSG00000171889	processed_transcript	MIR31HG	0.00442698	0.0161689	0.010298	Y	N
ENSG00000003137	protein_coding	CYP26B1	0.0101851	0.0104107	0.0102979	Y	N
ENSG00000136802	protein_coding	LRRC8A	0.00724229	0.0133408	0.0102915	Y	N
ENSG00000154035	protein_coding	C17orf103	0.0106169	0.009963	0.01029	Y	N
ENSG00000151388	protein_coding	ADAMTS12	0.013155	0.00741795	0.0102865	Y	Y
ENSG00000215559	pseudogene	ANKRD20A11P	0.00872426	0.0118385	0.0102814	Y	Y
ENSG00000171045	protein_coding	TSNARE1	0.00856638	0.0119925	0.0102795	Y	N
ENSG00000162849	protein_coding	KIF26B	0.0171638	0.00339464	0.0102792	Y	Y
ENSG00000233377	pseudogene	MTND4P20	0.0107738	0.00978414	0.010279	Y	Y
ENSG00000167578	protein_coding	RAB4B	0.00864098	0.0119165	0.0102787	Y	N
ENSG00000108829	protein_coding	LRRC59	0.00727771	0.013278	0.0102779	Y	N
ENSG00000092068	protein_coding	SLC7A8	0.0127385	0.00781237	0.0102754	Y	N
ENSG00000183087	protein_coding	GAS6	0.01698	0.00357028	0.0102752	Y	N
ENSG00000130669	protein_coding	PAK4	0.0121354	0.00840823	0.0102718	Y	N
ENSG00000149257	protein_coding	SERPINH1	0.0119346	0.00860694	0.0102708	Y	Y
ENSG00000136689	protein_coding	IL1RN	0.00891908	0.0116186	0.0102688	Y	Y
ENSG00000229233	lincRNA	AC011891.5	0.00665332	0.0138842	0.0102688	Y	Y
ENSG00000108515	protein_coding	ENO3	0.00903686	0.0115002	0.0102685	Y	Y
ENSG00000188338	processed_transcript	SLC38A3	0.00500385	0.0155321	0.010268	Y	Y
ENSG00000181027	protein_coding	FKRP	0.0117757	0.00876018	0.0102679	Y	N
ENSG00000182021	lincRNA	RP11-381O7.3	0.00787545	0.01266	0.0102677	Y	Y
ENSG00000204149	protein_coding	AGAP6	0.0135528	0.00698117	0.010267	Y	N
ENSG00000251187	antisense	CTC-459M5.2	0.00776577	0.0127606	0.0102632	Y	Y
ENSG00000203739	antisense	RP11-296O14.3	0.00654655	0.0139787	0.0102626	Y	N
ENSG00000116176	protein_coding	TPSG1	0.0118031	0.00871283	0.010258	Y	N
ENSG00000224905	processed_transcript	AP001347.6	0.00818293	0.0123294	0.0102562	Y	Y
ENSG00000177045	protein_coding	SIX5	0.0179051	0.00260661	0.0102559	Y	Y
ENSG00000270387	pseudogene	RP11-315D13.1	0.00843832	0.0120726	0.0102554	Y	Y
ENSG00000101150	protein_coding	TPD52L2	0.0105915	0.00991664	0.0102541	Y	N
ENSG00000250318	pseudogene	CTA-963H5.5	0.00908174	0.0114249	0.0102533	Y	N
ENSG00000180198	protein_coding	RCC1	0.0114587	0.00904773	0.0102532	Y	N
ENSG00000234793	antisense	AC114730.7	0.00868915	0.0118128	0.010251	Y	N
ENSG00000237027	antisense	RP11-16C18.3	0.00281076	0.0176885	0.0102496	Y	N
ENSG00000087076	protein_coding	HSD17B14	0.01086	0.00963854	0.0102492	Y	N
ENSG00000196456	protein_coding	ZNF775	0.00998032	0.0105147	0.0102475	Y	N
ENSG00000061273	protein_coding	HDAC7	0.0162423	0.00424494	0.0102436	Y	N
ENSG00000178498	protein_coding	DTX3	0.0128166	0.0076691	0.0102428	Y	N
ENSG00000175065	protein_coding	DSG4	0.0121287	0.00835437	0.0102415	Y	Y
ENSG00000167992	protein_coding	VWCE	0.00907949	0.0113993	0.0102394	Y	N
ENSG00000126709	protein_coding	IFI6	0.00807645	0.0123988	0.0102376	Y	Y
ENSG00000196388	protein_coding	INCA1	0.0131807	0.00729145	0.0102361	Y	N
ENSG00000108819	processed_transcript	PPP1R9B	0.0168396	0.00363147	0.0102355	Y	N
ENSG00000087086	protein_coding	FTL	0.0128984	0.00756715	0.0102328	Y	N
ENSG00000187957	protein_coding	DNER	0.00981922	0.0106453	0.0102323	Y	Y
ENSG00000234091	antisense	RP11-353M9.1	0.0135866	0.00687415	0.0102304	Y	N
ENSG00000230030	lincRNA	RP11-505C13.1	0.0129001	0.00756053	0.0102303	Y	Y
ENSG00000251369	protein_coding	ZNF550	0.0123938	0.00806569	0.0102298	Y	N
ENSG00000102409	protein_coding	BEX4	0.00736841	0.013089	0.0102287	Y	Y
ENSG00000100139	protein_coding	MICALL1	0.011929	0.00852588	0.0102274	Y	N
ENSG00000197256	protein_coding	KANK2	0.0123887	0.00806332	0.010226	Y	N
ENSG00000251370	lincRNA	CTD-2201E9.1	0.00873288	0.0117123	0.0102226	Y	Y
ENSG00000197497	protein_coding	ZNF665	0.00717169	0.013271	0.0102213	Y	N
ENSG00000166704	protein_coding	ZNF606	0.0062854	0.0141562	0.0102208	Y	N
ENSG00000259230	lincRNA	CTD-2555C10.3	0.0115026	0.00893622	0.0102194	Y	N
ENSG00000236003	antisense	AC007050.17	0.00717203	0.0132657	0.0102189	Y	N
ENSG00000151135	protein_coding	C12orf23	0.0065918	0.0138387	0.0102153	Y	N
ENSG00000141068	protein_coding	KSR1	0.00224127	0.0181887	0.010215	Y	Y
ENSG00000149451	protein_coding	ADAM33	0.00920408	0.0112227	0.0102134	Y	N
ENSG00000244128	lincRNA	RP11-85M11.2	0.00675502	0.0136718	0.0102134	Y	Y
ENSG00000146067	protein_coding	FAM193B	0.0105287	0.00989562	0.0102122	Y	N
ENSG00000090554	protein_coding	FLT3LG	0.0104602	0.00996264	0.0102114	Y	N
ENSG00000261641	antisense	LA16c-390E6.5	0.0162256	0.0041933	0.0102095	Y	N
ENSG00000010327	protein_coding	STAB1	0.012609	0.00780666	0.0102078	Y	N
ENSG00000163171	protein_coding	CDC42EP3	0.0085627	0.0118515	0.0102071	Y	N
ENSG00000163870	protein_coding	TPRA1	0.0141535	0.00626027	0.0102069	Y	N
ENSG00000150054	protein_coding	MPP7	0.00954039	0.010873	0.0102067	Y	Y
ENSG00000260593	antisense	RP11-432I5.2	0.0122552	0.00815636	0.0102058	Y	Y
ENSG00000263072	antisense	RP11-473M20.14	0.0119551	0.00844786	0.0102015	Y	N
ENSG00000248240	antisense	RP11-159F24.5	0.00560887	0.0147937	0.0102013	Y	Y
ENSG00000017427	protein_coding	IGF1	0.00961421	0.0107864	0.0102003	Y	N
ENSG00000171766	protein_coding	GATM	0.0100258	0.0103677	0.0101967	Y	Y
ENSG00000136877	protein_coding	FPGS	0.0156306	0.0047591	0.0101949	Y	N
ENSG00000124228	protein_coding	DDX27	0.0104405	0.00994436	0.0101924	Y	N
ENSG00000179750	protein_coding	APOBEC3B	0.00716269	0.0132164	0.0101895	Y	Y
ENSG00000101938	protein_coding	CHRDL1	0.00794741	0.0124288	0.0101881	Y	N
ENSG00000174744	protein_coding	BRMS1	0.0105612	0.00981319	0.0101872	Y	N
ENSG00000175322	protein_coding	ZNF519	0.00559528	0.0147743	0.0101848	Y	N
ENSG00000173991	protein_coding	TCAP	0.0104438	0.00992516	0.0101845	Y	Y
ENSG00000179776	protein_coding	CDH5	0.0133098	0.00705917	0.0101845	Y	N
ENSG00000205930	protein_coding	C21orf49	0.009021	0.0113437	0.0101823	Y	N
ENSG00000260468	lincRNA	RP11-27M24.3	0.00957183	0.0107927	0.0101823	Y	Y
ENSG00000114026	protein_coding	OGG1	0.00915372	0.0112099	0.0101818	Y	N
ENSG00000143641	protein_coding	GALNT2	0.00948232	0.0108789	0.0101806	Y	N
ENSG00000139318	protein_coding	DUSP6	0.00641893	0.0139406	0.0101798	Y	N
ENSG00000259431	protein_coding	THTPA	0.0122401	0.00811927	0.0101797	Y	N
ENSG00000163739	protein_coding	CXCL1	0.00528127	0.0150752	0.0101783	Y	Y
ENSG00000136603	protein_coding	SKIL	0.0038638	0.0164924	0.0101781	Y	N
ENSG00000165841	protein_coding	CYP2C19	0.0109825	0.00937048	0.0101765	Y	Y
ENSG00000179262	protein_coding	RAD23A	0.0172058	0.00314421	0.010175	Y	N
ENSG00000173868	protein_coding	PHOSPHO1	0.0100068	0.0103432	0.010175	Y	N
ENSG00000065054	protein_coding	SLC9A3R2	0.0160708	0.00427582	0.0101733	Y	N
ENSG00000095906	protein_coding	NUBP2	0.013379	0.00696381	0.0101714	Y	N
ENSG00000074842	protein_coding	C19orf10	0.0135715	0.00676692	0.0101692	Y	N
ENSG00000109736	protein_coding	MFSD10	0.0152777	0.00506062	0.0101691	Y	Y
ENSG00000179271	protein_coding	GADD45GIP1	0.0121962	0.00814019	0.0101682	Y	N
ENSG00000231335	sense_intronic	AC107072.2	0.0105403	0.00979482	0.0101676	Y	Y
ENSG00000186185	protein_coding	KIF18B	0.015426	0.00489882	0.0101624	Y	N
ENSG00000118193	protein_coding	KIF14	0.00428271	0.0160328	0.0101577	Y	Y
ENSG00000104973	protein_coding	MED25	0.0117976	0.00851627	0.010157	Y	N
ENSG00000124019	protein_coding	FAM124B	0.00932673	0.0109826	0.0101547	Y	N
ENSG00000130304	protein_coding	SLC27A1	0.0105685	0.00973965	0.0101541	Y	N
ENSG00000147130	protein_coding	ZMYM3	0.00896864	0.0113332	0.0101509	Y	N
ENSG00000068024	protein_coding	HDAC4	0.0125933	0.00770358	0.0101484	Y	N
ENSG00000148180	protein_coding	GSN	0.00548051	0.0148151	0.0101478	Y	N
ENSG00000204650	pseudogene	CRHR1-IT1	0.00770284	0.0125904	0.0101466	Y	Y
ENSG00000225663	protein_coding	FAM195B	0.0169245	0.0033686	0.0101465	Y	N
ENSG00000223642	antisense	AC008277.1	0.00988759	0.0104042	0.0101459	Y	Y
ENSG00000205873	protein_coding	AC130352.1	0.00616785	0.0141213	0.0101446	Y	Y
ENSG00000147889	protein_coding	CDKN2A	0.00847588	0.0118106	0.0101433	Y	N
ENSG00000215834	pseudogene	FMO9P	0.0068556	0.013425	0.0101403	Y	N
ENSG00000136367	protein_coding	ZFHX2	0.0111495	0.00912633	0.0101379	Y	N
ENSG00000225473	antisense	ATP13A4-AS1	0.0112087	0.00906441	0.0101366	Y	Y
ENSG00000228903	pseudogene	RASA4CP	0.0100237	0.0102466	0.0101352	Y	N
ENSG00000174672	protein_coding	BRSK2	0.00758497	0.0126846	0.0101348	Y	N
ENSG00000110237	protein_coding	ARHGEF17	0.0153438	0.00492118	0.0101325	Y	Y
ENSG00000142208	protein_coding	AKT1	0.0138775	0.00638633	0.0101319	Y	N
ENSG00000053372	protein_coding	MRTO4	0.00819142	0.0120715	0.0101315	Y	N
ENSG00000132517	protein_coding	SLC52A1	0.0134875	0.00677126	0.0101294	Y	Y
ENSG00000085840	protein_coding	ORC1	0.00993344	0.0103206	0.010127	Y	N
ENSG00000231050	antisense	RP1-140A9.1	0.00944376	0.01081	0.0101269	Y	N
ENSG00000197363	protein_coding	ZNF517	0.0111914	0.00906198	0.0101267	Y	N
ENSG00000198113	protein_coding	TOR4A	0.0157865	0.00446591	0.0101262	Y	N
ENSG00000104549	protein_coding	SQLE	0.00575761	0.0144945	0.0101261	Y	N
ENSG00000145794	protein_coding	MEGF10	0.0132754	0.00697479	0.0101251	Y	Y
ENSG00000223532	protein_coding	HLA-B	0.00798635	0.0122589	0.0101226	Y	N
ENSG00000141012	protein_coding	GALNS	0.0124625	0.00778219	0.0101223	Y	N
ENSG00000174326	protein_coding	SLC16A11	0.00587896	0.0143626	0.0101208	Y	N
ENSG00000142347	protein_coding	MYO1F	0.0113922	0.00884548	0.0101188	Y	N
ENSG00000184271	protein_coding	POU6F1	0.00728757	0.01295	0.0101188	Y	N
ENSG00000044090	protein_coding	CUL7	0.01498	0.00525579	0.0101179	Y	N
ENSG00000006015	protein_coding	C19orf60	0.0165408	0.00369172	0.0101163	Y	N
ENSG00000259581	pseudogene	TYRO3P	0.0113507	0.0088811	0.0101159	Y	N
ENSG00000171401	protein_coding	KRT13	0.00744776	0.0127789	0.0101133	Y	Y
ENSG00000103168	protein_coding	TAF1C	0.0155766	0.00464979	0.0101132	Y	N
ENSG00000228606	antisense	RP11-574F21.2	0.012728	0.00749728	0.0101126	Y	N
ENSG00000154764	protein_coding	WNT7A	0.00835939	0.0118656	0.0101125	Y	Y
ENSG00000261067	processed_transcript	RP11-264B17.3	0.0124768	0.0077473	0.010112	Y	N
ENSG00000104957	protein_coding	CCDC130	0.00928725	0.0109352	0.0101112	Y	N
ENSG00000196296	protein_coding	ATP2A1	0.0100281	0.0101928	0.0101104	Y	N
ENSG00000169174	protein_coding	PCSK9	0.011282	0.0089365	0.0101093	Y	N
ENSG00000120756	protein_coding	PLS1	0.00869153	0.0115229	0.0101072	Y	N
ENSG00000095637	protein_coding	SORBS1	0.00472909	0.0154834	0.0101063	Y	Y
ENSG00000064205	protein_coding	WISP2	0.0112937	0.00891801	0.0101059	Y	N
ENSG00000169246	protein_coding	NPIPL3	0.0111515	0.00903694	0.0100942	Y	N
ENSG00000175604	protein_coding	RP11-276H1.3	0.011059	0.00912717	0.0100931	Y	N
ENSG00000143536	protein_coding	CRNN	0.00692562	0.0132603	0.010093	Y	Y
ENSG00000180447	protein_coding	GAS1	0.00761187	0.0125731	0.0100925	Y	N
ENSG00000145284	protein_coding	SCD5	0.0122818	0.0079018	0.0100918	Y	Y
ENSG00000135736	protein_coding	CCDC102A	0.0131772	0.00700568	0.0100915	Y	N
ENSG00000234936	antisense	AC010883.5	0.0106968	0.00948184	0.0100893	Y	N
ENSG00000105374	protein_coding	NKG7	0.0123177	0.00785571	0.0100867	Y	N
ENSG00000234500	pseudogene	GS1-124K5.10	0.010437	0.00973403	0.0100855	Y	N
ENSG00000197380	protein_coding	DACT3	0.0134346	0.00673591	0.0100853	Y	Y
ENSG00000240685	processed_transcript	RP11-286H14.6	0.00671994	0.01345	0.010085	Y	N
ENSG00000072133	protein_coding	RPS6KA6	0.00737483	0.0127923	0.0100836	Y	Y
ENSG00000154783	protein_coding	FGD5	0.0124532	0.00771382	0.0100835	Y	N
ENSG00000236438	lincRNA	FAM157A	0.00882298	0.0113403	0.0100816	Y	Y
ENSG00000255737	protein_coding	RP11-571M6.6	0.0168643	0.00329788	0.0100811	Y	N
ENSG00000084710	protein_coding	EFR3B	0.0106717	0.00948943	0.0100806	Y	Y
ENSG00000115226	protein_coding	FNDC4	0.00523748	0.0149227	0.0100801	Y	Y
ENSG00000115596	protein_coding	WNT6	0.0111998	0.00895924	0.0100795	Y	N
ENSG00000127249	protein_coding	ATP13A4	0.00884232	0.0113074	0.0100749	Y	Y
ENSG00000129680	protein_coding	MAP7D3	0.00802885	0.0121198	0.0100743	Y	N
ENSG00000125089	protein_coding	SH3TC1	0.0147867	0.00535981	0.0100732	Y	N
ENSG00000110900	protein_coding	TSPAN11	0.0128694	0.00727447	0.0100719	Y	Y
ENSG00000087586	protein_coding	AURKA	0.00895619	0.0111867	0.0100714	Y	Y
ENSG00000267030	antisense	CTB-50L17.7	0.0141855	0.00595701	0.0100712	Y	N
ENSG00000166912	protein_coding	MTMR10	0.0080521	0.0120887	0.0100704	Y	Y
ENSG00000104964	protein_coding	AES	0.00906236	0.0110778	0.0100701	Y	N
ENSG00000068366	protein_coding	ACSL4	0.00657797	0.013561	0.0100695	Y	N
ENSG00000084636	protein_coding	COL16A1	0.0166482	0.00348932	0.0100687	Y	Y
ENSG00000196700	protein_coding	ZNF512B	0.0107921	0.0093452	0.0100686	Y	N
ENSG00000067191	protein_coding	CACNB1	0.0125632	0.00757362	0.0100684	Y	N
ENSG00000139914	protein_coding	FITM1	0.00967682	0.0104596	0.0100682	Y	N
ENSG00000132915	protein_coding	PDE6A	0.00678938	0.0133455	0.0100675	Y	N
ENSG00000184640	protein_coding	2009-09-01	0.0115853	0.00854416	0.0100647	Y	N
ENSG00000104967	protein_coding	NOVA2	0.0100389	0.0100893	0.0100641	Y	N
ENSG00000142784	protein_coding	WDTC1	0.010702	0.00941961	0.0100608	Y	N
ENSG00000119333	protein_coding	WDR34	0.0130138	0.00710332	0.0100586	Y	N
ENSG00000164211	protein_coding	STARD4	0.00448328	0.0156326	0.010058	Y	N
ENSG00000250305	protein_coding	KIAA1456	0.00844204	0.011665	0.0100535	Y	Y
ENSG00000242808	processed_transcript	SOX2-OT	0.0109632	0.00914355	0.0100534	Y	N
ENSG00000150672	protein_coding	DLG2	0.00723512	0.0128657	0.0100504	Y	N
ENSG00000136636	protein_coding	KCTD3	0.00880786	0.0112927	0.0100503	Y	Y
ENSG00000105722	protein_coding	ERF	0.0137228	0.00637726	0.01005	Y	N
ENSG00000204219	protein_coding	TCEA3	0.00392431	0.0161749	0.0100496	Y	N
ENSG00000228801	antisense	RP11-110G21.1	0.0127161	0.00738035	0.0100482	Y	N
ENSG00000103253	protein_coding	HAGHL	0.0145383	0.00555591	0.0100471	Y	N
ENSG00000148429	protein_coding	USP6NL	0.00888118	0.0112102	0.0100457	Y	Y
ENSG00000266998	antisense	RP11-936I5.1	0.00922451	0.0108591	0.0100418	Y	N
ENSG00000162482	protein_coding	AKR7A3	0.0122739	0.00780257	0.0100382	Y	N
ENSG00000100154	protein_coding	TTC28	0.010039	0.010036	0.0100375	Y	N
ENSG00000132005	protein_coding	RFX1	0.0128083	0.0072649	0.0100366	Y	N
ENSG00000264932	antisense	CTD-2104P17.2	0.0101672	0.00990539	0.0100363	Y	Y
ENSG00000176974	protein_coding	SHMT1	0.00634948	0.0137229	0.0100362	Y	Y
ENSG00000125843	protein_coding	AP5S1	0.0158356	0.00423652	0.0100361	Y	N
ENSG00000119514	protein_coding	GALNT12	0.00702859	0.0130435	0.010036	Y	N
ENSG00000124120	protein_coding	TTPAL	0.00817846	0.0118931	0.0100358	Y	N
ENSG00000115419	protein_coding	GLS	0.00530046	0.0147688	0.0100346	Y	N
ENSG00000130052	protein_coding	STARD8	0.00916777	0.0108969	0.0100323	Y	N
ENSG00000182866	protein_coding	LCK	0.012852	0.00721156	0.0100318	Y	Y
ENSG00000265263	antisense	RP11-135L13.4	0.0117319	0.00832812	0.01003	Y	Y
ENSG00000196465	protein_coding	MYL6B	0.0120086	0.00804593	0.0100273	Y	N
ENSG00000213347	protein_coding	MXD3	0.00284409	0.0172075	0.0100258	Y	N
ENSG00000258232	antisense	RP11-161H23.5	0.0101304	0.00991951	0.010025	Y	N
ENSG00000142156	protein_coding	COL6A1	0.0163664	0.00368233	0.0100243	Y	Y
ENSG00000188107	protein_coding	EYS	0.00126248	0.0187857	0.0100241	Y	N
ENSG00000215788	protein_coding	TNFRSF25	0.0131883	0.00685947	0.0100239	Y	N
ENSG00000100162	protein_coding	CENPM	0.0136274	0.00642002	0.0100237	Y	N
ENSG00000157227	protein_coding	MMP14	0.012654	0.00739198	0.010023	Y	Y
ENSG00000071539	protein_coding	TRIP13	0.00554435	0.0145014	0.0100229	Y	N
ENSG00000165801	protein_coding	ARHGEF40	0.0132169	0.00682809	0.0100225	Y	N
ENSG00000105889	protein_coding	STEAP1B	0.0102709	0.00977251	0.0100217	Y	Y
ENSG00000267750	processed_transcript	AC003102.3	0.00948986	0.0105517	0.0100208	Y	N
ENSG00000122786	protein_coding	CALD1	0.0130632	0.00697549	0.0100193	Y	N
ENSG00000003989	protein_coding	SLC7A2	0.00824248	0.0117954	0.010019	Y	Y
ENSG00000126016	protein_coding	AMOT	0.00358444	0.0164479	0.0100162	Y	N
ENSG00000115461	protein_coding	IGFBP5	0.0045697	0.0154588	0.0100143	Y	Y
ENSG00000164707	protein_coding	SLC13A4	0.00261468	0.0174113	0.010013	Y	N
ENSG00000102349	protein_coding	KLF8	0.00920647	0.0108175	0.010012	Y	Y
ENSG00000079102	protein_coding	RUNX1T1	0.00951125	0.0105114	0.0100113	Y	N
ENSG00000105366	protein_coding	SIGLEC8	0.0093687	0.0106532	0.010011	Y	N
ENSG00000232860	processed_transcript	SMG7-AS1	0.0121927	0.00782613	0.0100094	Y	Y
ENSG00000089327	protein_coding	FXYD5	0.0140535	0.00596397	0.0100087	Y	Y
ENSG00000168487	protein_coding	BMP1	0.0170489	0.00296339	0.0100061	Y	Y
ENSG00000007264	protein_coding	MATK	0.0098224	0.0101882	0.0100053	Y	N
ENSG00000020577	protein_coding	SAMD4A	0.0115941	0.00840829	0.0100012	Y	N
ENSG00000113916	protein_coding	BCL6	0.0118942	0.00810137	0.00999779	N	N
ENSG00000019549	protein_coding	SNAI2	0.00474508	0.01525	0.00999756	N	N
ENSG00000125818	protein_coding	PSMF1	0.0149415	0.00505101	0.00999623	N	N
ENSG00000261068	lincRNA	RP11-7K24.3	0.0096175	0.0103739	0.00999568	N	Y
ENSG00000149930	protein_coding	TAOK2	0.0189644	0.00102678	0.00999558	N	N
ENSG00000270466	protein_coding	2001-09-01	0.0104937	0.00949645	0.00999509	N	N
ENSG00000130307	protein_coding	USHBP1	0.00946678	0.0105218	0.00999429	N	N
ENSG00000259672	lincRNA	RP11-69G7.1	0.00878416	0.0111987	0.00999144	N	Y
ENSG00000167487	protein_coding	KLHL26	0.00975894	0.0102223	0.00999062	N	N
ENSG00000144824	protein_coding	PHLDB2	0.0052726	0.0147012	0.00998693	N	Y
ENSG00000105281	protein_coding	SLC1A5	0.013769	0.00620298	0.00998601	N	N
ENSG00000166780	protein_coding	C16orf45	0.0104439	0.00952765	0.0099858	N	N
ENSG00000087088	protein_coding	BAX	0.0146185	0.00535077	0.00998465	N	N
ENSG00000104852	protein_coding	SNRNP70	0.0146215	0.00534685	0.0099842	N	N
ENSG00000144596	processed_transcript	GRIP2	0.009904	0.0100631	0.00998353	N	N
ENSG00000097096	protein_coding	SYDE2	0.00881658	0.0111504	0.00998348	N	Y
ENSG00000170423	protein_coding	KRT78	0.00617575	0.0137805	0.00997815	N	Y
ENSG00000169696	protein_coding	ASPSCR1	0.0129655	0.0069889	0.00997722	N	N
ENSG00000185187	protein_coding	SIGIRR	0.00822729	0.0117229	0.00997509	N	N
ENSG00000182310	pseudogene	LINC00085	0.0155013	0.0044477	0.00997448	N	N
ENSG00000105397	protein_coding	TYK2	0.0157559	0.00419136	0.00997363	N	N
ENSG00000161281	protein_coding	COX7A1	0.00433665	0.0156101	0.00997335	N	Y
ENSG00000137094	protein_coding	DNAJB5	0.0125859	0.00735332	0.0099696	N	N
ENSG00000160094	protein_coding	ZNF362	0.0121498	0.00778623	0.00996803	N	N
ENSG00000011028	protein_coding	MRC2	0.0121716	0.00776007	0.00996584	N	Y
ENSG00000174669	protein_coding	SLC29A2	0.0106974	0.00923062	0.00996401	N	N
ENSG00000100241	protein_coding	SBF1	0.0133324	0.0065917	0.00996206	N	N
ENSG00000179743	processed_transcript	RP11-169K16.9	0.00907662	0.0108465	0.00996157	N	N
ENSG00000162892	protein_coding	IL24	0.00578697	0.0141361	0.00996151	N	Y
ENSG00000133216	protein_coding	EPHB2	0.0102108	0.00971161	0.00996119	N	Y
ENSG00000197045	protein_coding	GMFB	0.00712646	0.0127917	0.00995909	N	N
ENSG00000135424	protein_coding	ITGA7	0.0109738	0.00894334	0.00995858	N	N
ENSG00000184164	protein_coding	CRELD2	0.0144597	0.00545522	0.00995745	N	N
ENSG00000165269	protein_coding	AQP7	0.00591023	0.0139951	0.00995267	N	N
ENSG00000124212	protein_coding	PTGIS	0.0136879	0.00621635	0.00995211	N	N
ENSG00000069011	protein_coding	PITX1	0.00687901	0.0130241	0.00995155	N	Y
ENSG00000109118	protein_coding	PHF12	0.0141259	0.00577335	0.00994964	N	N
ENSG00000157368	protein_coding	IL34	0.00251399	0.0173853	0.00994963	N	Y
ENSG00000171649	protein_coding	ZIK1	0.00797117	0.0119256	0.00994841	N	N
ENSG00000120915	protein_coding	EPHX2	0.0066911	0.013205	0.00994806	N	Y
ENSG00000183207	protein_coding	RUVBL2	0.01267	0.00722534	0.00994765	N	N
ENSG00000149633	protein_coding	KIAA1755	0.013449	0.00644078	0.00994489	N	Y
ENSG00000088387	protein_coding	DOCK9	0.0112034	0.00868603	0.00994472	N	Y
ENSG00000250692	antisense	CTB-35F21.4	0.00262997	0.0172582	0.00994409	N	Y
ENSG00000265415	antisense	CTD-2510F5.4	0.00628348	0.0136044	0.00994393	N	N
ENSG00000247077	protein_coding	PGAM5	0.014724	0.00516189	0.00994294	N	N
ENSG00000128335	protein_coding	APOL2	0.00974524	0.0101402	0.00994271	N	Y
ENSG00000243156	protein_coding	MICAL3	0.0133735	0.00651129	0.00994241	N	N
ENSG00000230782	processed_transcript	RP11-508N12.2	0.00439329	0.0154898	0.00994155	N	Y
ENSG00000135373	protein_coding	EHF	0.0105656	0.00931405	0.00993982	N	Y
ENSG00000147684	protein_coding	NDUFB9	0.0101378	0.00973783	0.00993781	N	N
ENSG00000080031	protein_coding	PTPRH	0.00976462	0.0101081	0.00993636	N	Y
ENSG00000186439	protein_coding	TRDN	0.00941508	0.0104558	0.00993542	N	Y
ENSG00000111799	protein_coding	COL12A1	0.00642312	0.0134471	0.00993511	N	Y
ENSG00000196187	protein_coding	TMEM63A	0.00917015	0.0106991	0.00993463	N	N
ENSG00000097021	protein_coding	ACOT7	0.0132461	0.00662216	0.00993411	N	N
ENSG00000130201	protein_coding	EXOC3L2	0.0156498	0.00421815	0.00993398	N	N
ENSG00000164430	protein_coding	MB21D1	0.0043814	0.0154865	0.00993395	N	Y
ENSG00000135446	protein_coding	CDK4	0.0135122	0.00635497	0.0099336	N	N
ENSG00000250326	antisense	RP11-284M14.1	0.0104853	0.00938027	0.00993278	N	Y
ENSG00000102901	protein_coding	CENPT	0.0116575	0.00820799	0.00993273	N	N
ENSG00000175221	protein_coding	MED16	0.0105221	0.00934236	0.00993223	N	N
ENSG00000254810	lincRNA	RP11-672A2.4	0.0120827	0.00778153	0.00993212	N	N
ENSG00000212607	snoRNA	SNORA45	0.00890207	0.0109619	0.009932	N	N
ENSG00000269399	lincRNA	CTD-3222D19.7	0.0124783	0.00738556	0.00993193	N	Y
ENSG00000226438	antisense	RP11-420K8.1	0.00181643	0.0180437	0.00993007	N	N
ENSG00000215769	processed_transcript	hsa-mir-6080	0.00554893	0.0143067	0.0099278	N	Y
ENSG00000197245	protein_coding	FAM110D	0.00964333	0.0102083	0.00992583	N	N
ENSG00000131061	protein_coding	ZNF341	0.0130972	0.0067544	0.00992578	N	N
ENSG00000260470	lincRNA	RP11-834C11.11	0.0102166	0.00962591	0.00992124	N	N
ENSG00000133247	protein_coding	SUV420H2	0.0133714	0.00646986	0.00992064	N	N
ENSG00000179431	protein_coding	FJX1	0.0107571	0.00908345	0.00992029	N	Y
ENSG00000008441	protein_coding	NFIX	0.000143289	0.0196972	0.00992022	N	Y
ENSG00000188566	protein_coding	NDOR1	0.0154771	0.00436275	0.00991991	N	N
ENSG00000114735	protein_coding	HEMK1	0.00912386	0.0107076	0.00991575	N	N
ENSG00000145945	protein_coding	FAM50B	0.0130411	0.00678802	0.00991457	N	N
ENSG00000261408	processed_transcript	TEN1-CDK3	0.0106166	0.00921225	0.00991441	N	N
ENSG00000144451	protein_coding	SPAG16	0.00761107	0.0122177	0.00991436	N	N
ENSG00000238045	antisense	AC009133.14	0.017756	0.00207076	0.00991338	N	Y
ENSG00000020181	protein_coding	GPR124	0.0108396	0.00897866	0.00990913	N	N
ENSG00000105988	pseudogene	NHP2P1	0.00577987	0.0140355	0.00990768	N	N
ENSG00000100678	protein_coding	SLC8A3	0.00839315	0.0114217	0.00990744	N	N
ENSG00000130299	protein_coding	GTPBP3	0.0102343	0.00957563	0.00990499	N	N
ENSG00000246596	pseudogene	RP11-1277A3.2	0.00622012	0.0135887	0.00990439	N	Y
ENSG00000265182	pseudogene	SRP72P1	0.00609955	0.0137012	0.0099004	N	N
ENSG00000139625	protein_coding	MAP3K12	0.0129904	0.00680987	0.00990011	N	N
ENSG00000123064	protein_coding	DDX54	0.0137871	0.00601108	0.00989911	N	N
ENSG00000078237	protein_coding	C12orf5	0.00638375	0.0134126	0.00989815	N	N
ENSG00000229065	antisense	RP11-80I15.4	0.00729543	0.0125006	0.00989801	N	Y
ENSG00000186815	protein_coding	TPCN1	0.00649176	0.0133006	0.0098962	N	Y
ENSG00000229380	antisense	AC147651.5	0.0114404	0.00834865	0.00989453	N	N
ENSG00000089597	protein_coding	GANAB	0.0133124	0.0064752	0.00989381	N	N
ENSG00000246575	pseudogene	AC093162.5	0.0123457	0.00744149	0.00989362	N	N
ENSG00000227953	processed_transcript	RP11-439E19.3	0.0110999	0.00868415	0.00989204	N	N
ENSG00000187796	protein_coding	CARD9	0.0128028	0.00697872	0.00989076	N	N
ENSG00000243389	processed_transcript	AC012442.5	0.00677452	0.0130013	0.00988794	N	N
ENSG00000161638	protein_coding	ITGA5	0.0103008	0.00947374	0.00988725	N	N
ENSG00000239388	protein_coding	ASB14	0.00935352	0.0104203	0.00988692	N	Y
ENSG00000168883	protein_coding	USP39	0.00888712	0.0108862	0.00988666	N	N
ENSG00000131067	protein_coding	GGT7	0.0117571	0.00801132	0.00988421	N	N
ENSG00000181790	protein_coding	BAI1	0.00807522	0.011691	0.00988313	N	N
ENSG00000224387	antisense	RP3-395M20.2	0.0114134	0.00835005	0.00988172	N	N
ENSG00000090975	protein_coding	PITPNM2	0.0105395	0.00922093	0.0098802	N	N
ENSG00000174307	protein_coding	PHLDA3	0.0146899	0.00506568	0.00987778	N	N
ENSG00000173113	protein_coding	TRMT112	0.0120318	0.00771937	0.0098756	N	N
ENSG00000103148	protein_coding	NPRL3	0.0145888	0.00516114	0.00987497	N	N
ENSG00000267322	antisense	SCARNA17	0.0115346	0.00821432	0.00987444	N	N
ENSG00000079313	protein_coding	REXO1	0.0139969	0.00575172	0.0098743	N	N
ENSG00000175040	protein_coding	CHST2	0.0084047	0.011341	0.00987285	N	Y
ENSG00000145220	protein_coding	LYAR	0.00639228	0.0133527	0.00987248	N	N
ENSG00000125414	protein_coding	MYH2	0.00879216	0.0109521	0.00987215	N	Y
ENSG00000249884	protein_coding	RNF103-CHMP3	0.0133103	0.00643281	0.00987154	N	N
ENSG00000078687	protein_coding	TNRC6C	0.00720923	0.0125334	0.00987131	N	N
ENSG00000226145	pseudogene	AC022596.6	0.00906263	0.0106799	0.00987125	N	Y
ENSG00000261459	protein_coding	ZNF747	0.0129677	0.00677295	0.00987032	N	N
ENSG00000106263	protein_coding	EIF3B	0.00609819	0.0136418	0.00986997	N	N
ENSG00000125967	protein_coding	NECAB3	0.0128865	0.00684883	0.00986764	N	N
ENSG00000118257	protein_coding	NRP2	0.0111124	0.00862099	0.00986667	N	N
ENSG00000103429	protein_coding	BFAR	0.0104224	0.00931046	0.00986642	N	N
ENSG00000232144	pseudogene	PSAT1P2	0.00930942	0.0104198	0.00986461	N	Y
ENSG00000267257	antisense	RP11-1151B14.4	0.0123576	0.00736982	0.00986369	N	Y
ENSG00000011451	protein_coding	WIZ	0.0156961	0.00402947	0.00986276	N	N
ENSG00000130598	protein_coding	TNNI2	0.00957299	0.0101493	0.00986116	N	Y
ENSG00000232993	antisense	RP11-334A14.5	0.00914581	0.0105742	0.00986	N	N
ENSG00000264269	antisense	RP11-15F12.1	0.00847823	0.0112403	0.00985926	N	Y
ENSG00000099901	protein_coding	RANBP1	0.00987535	0.00984099	0.00985817	N	N
ENSG00000205221	protein_coding	VIT	0.005608	0.0141079	0.00985795	N	Y
ENSG00000229950	antisense	RP1-290I10.6	0.0105867	0.00912594	0.0098563	N	N
ENSG00000137868	protein_coding	STRA6	0.0142132	0.00549847	0.00985583	N	N
ENSG00000143811	protein_coding	PYCR2	0.0144653	0.00524577	0.00985551	N	N
ENSG00000016391	protein_coding	CHDH	0.00560867	0.0141004	0.00985453	N	N
ENSG00000174083	processed_transcript	PIK3R6	0.0107257	0.00898117	0.00985346	N	N
ENSG00000129946	protein_coding	SHC2	0.0128029	0.0069035	0.00985319	N	N
ENSG00000115649	protein_coding	CNPPD1	0.010922	0.00878228	0.00985216	N	N
ENSG00000074071	protein_coding	MRPS34	0.0153242	0.00437694	0.00985059	N	N
ENSG00000185437	protein_coding	SH3BGR	0.00941005	0.0102903	0.00985018	N	N
ENSG00000119681	protein_coding	LTBP2	0.0162317	0.00346704	0.00984938	N	N
ENSG00000160959	protein_coding	LRRC14	0.00618845	0.0135048	0.00984662	N	N
ENSG00000108039	protein_coding	XPNPEP1	0.0126241	0.00706433	0.00984423	N	N
ENSG00000170955	protein_coding	PRKCDBP	0.0141794	0.00550475	0.00984206	N	Y
ENSG00000233038	antisense	AC011899.9	0.012024	0.00765911	0.00984156	N	Y
ENSG00000230088	pseudogene	KRT16P5	0.00741566	0.0122549	0.0098353	N	Y
ENSG00000170873	protein_coding	MTSS1	0.00712138	0.012547	0.0098342	N	N
ENSG00000137161	protein_coding	CNPY3	0.0173824	0.00228136	0.00983187	N	N
ENSG00000223804	processed_transcript	RP6-206I17.1	0.00999662	0.00966687	0.00983174	N	N
ENSG00000093009	protein_coding	CDC45	0.0113537	0.00830961	0.00983167	N	N
ENSG00000237836	antisense	PHKA2-AS1	0.0137317	0.00592978	0.00983076	N	N
ENSG00000104774	protein_coding	MAN2B1	0.0128585	0.00680172	0.0098301	N	N
ENSG00000181804	protein_coding	SLC9A9	0.0102044	0.00945177	0.00982809	N	Y
ENSG00000133985	protein_coding	TTC9	0.00771371	0.0119384	0.00982604	N	Y
ENSG00000163364	lincRNA	AC017048.3	0.00578858	0.0138629	0.00982574	N	N
ENSG00000239779	protein_coding	WBP1	0.00977629	0.00987452	0.00982541	N	N
ENSG00000186281	protein_coding	GPAT2	0.012047	0.00760176	0.00982439	N	N
ENSG00000060718	protein_coding	COL11A1	0.0109738	0.0086721	0.00982294	N	Y
ENSG00000179632	protein_coding	MAF1	0.0167967	0.00284772	0.0098222	N	N
ENSG00000215440	protein_coding	NPEPL1	0.0108891	0.00875336	0.00982121	N	N
ENSG00000160808	protein_coding	MYL3	0.0102034	0.00943609	0.00981976	N	Y
ENSG00000186481	pseudogene	ANKRD20A5P	0.00879966	0.0108384	0.00981904	N	Y
ENSG00000146556	pseudogene	WASH2P	0.00936429	0.0102735	0.00981889	N	N
ENSG00000243509	protein_coding	TNFRSF6B	0.00860665	0.0110298	0.00981821	N	N
ENSG00000106367	protein_coding	AP1S1	0.0111221	0.0085135	0.00981779	N	N
ENSG00000105650	protein_coding	PDE4C	0.00609948	0.0135348	0.00981715	N	N
ENSG00000196091	protein_coding	MYBPC1	0.00873313	0.010889	0.00981105	N	Y
ENSG00000198125	protein_coding	MB	0.00852352	0.0110965	0.00981	N	Y
ENSG00000108591	protein_coding	DRG2	0.0127798	0.00683932	0.00980957	N	N
ENSG00000095015	protein_coding	MAP3K1	0.00988911	0.00972985	0.00980948	N	Y
ENSG00000198832	protein_coding	SELM	0.0157982	0.00382061	0.00980942	N	Y
ENSG00000142945	protein_coding	KIF2C	0.0103402	0.00927849	0.00980935	N	N
ENSG00000184428	protein_coding	TOP1MT	0.0119019	0.00771587	0.00980889	N	N
ENSG00000267317	processed_transcript	CTB-25B13.12	0.011191	0.00841966	0.00980534	N	N
ENSG00000184220	protein_coding	CMSS1	0.00847022	0.0111385	0.00980435	N	N
ENSG00000108839	protein_coding	ALOX12	0.0074186	0.0121856	0.00980209	N	Y
ENSG00000116871	protein_coding	MAP7D1	0.0136535	0.00594476	0.00979913	N	N
ENSG00000010017	protein_coding	RANBP9	0.0094822	0.0101154	0.00979883	N	Y
ENSG00000149577	protein_coding	SIDT2	0.0123431	0.00725281	0.00979794	N	N
ENSG00000136490	protein_coding	LIMD2	0.0112441	0.00834666	0.00979537	N	N
ENSG00000222046	protein_coding	DCDC2B	0.00848239	0.011107	0.00979468	N	N
ENSG00000238266	processed_transcript	LINC00707	0.00289091	0.0166947	0.00979281	N	Y
ENSG00000166535	protein_coding	A2ML1	0.00800145	0.0115815	0.00979146	N	Y
ENSG00000245904	antisense	RP11-796E2.4	0.0115979	0.00798287	0.0097904	N	N
ENSG00000134684	protein_coding	YARS	0.00755616	0.0120214	0.0097888	N	N
ENSG00000215386	lincRNA	LINC00478	0.00696246	0.0126096	0.00978602	N	Y
ENSG00000109685	protein_coding	WHSC1	0.0081889	0.0113829	0.00978591	N	N
ENSG00000152894	protein_coding	PTPRK	0.00635521	0.0132145	0.00978485	N	N
ENSG00000227660	antisense	RP11-162J8.2	0.00992237	0.00964564	0.00978401	N	Y
ENSG00000167588	protein_coding	GPD1	0.00947068	0.0100967	0.00978368	N	N
ENSG00000235772	antisense	AP001625.6	0.00636075	0.0132046	0.00978269	N	Y
ENSG00000151067	protein_coding	CACNA1C	0.0178049	0.00175888	0.00978191	N	N
ENSG00000107816	protein_coding	LZTS2	0.0159422	0.00361662	0.00977939	N	N
ENSG00000088538	protein_coding	DOCK3	0.0055791	0.0139742	0.00977664	N	Y
ENSG00000232287	antisense	SLC6A1-AS1	0.00617969	0.0133678	0.00977375	N	Y
ENSG00000169550	protein_coding	MUC15	0.00973586	0.00981086	0.00977336	N	Y
ENSG00000131584	protein_coding	ACAP3	0.0120612	0.00748489	0.00977304	N	N
ENSG00000165949	protein_coding	IFI27	0.00770786	0.0118377	0.0097728	N	N
ENSG00000259484	processed_transcript	RP11-323F24.1	0.0103795	0.00916157	0.00977053	N	N
ENSG00000130303	protein_coding	BST2	0.00840432	0.0111363	0.00977033	N	Y
ENSG00000116016	protein_coding	EPAS1	0.0107993	0.00873887	0.0097691	N	N
ENSG00000182118	protein_coding	FAM89A	0.00588465	0.0136477	0.00976615	N	N
ENSG00000111641	protein_coding	NOP2	0.00897887	0.0105504	0.00976464	N	N
ENSG00000230881	antisense	RP11-486B10.3	0.00544686	0.0140822	0.00976451	N	Y
ENSG00000239959	pseudogene	RP11-803B1.7	0.0060679	0.0134578	0.00976287	N	N
ENSG00000268289	antisense	CTD-2528A14.3	0.0145188	0.00500655	0.00976268	N	N
ENSG00000167552	protein_coding	TUBA1A	0.0133216	0.00620331	0.00976243	N	N
ENSG00000198018	protein_coding	ENTPD7	0.00292226	0.016602	0.00976211	N	N
ENSG00000107954	protein_coding	NEURL	0.00694888	0.0125731	0.00976099	N	N
ENSG00000176915	protein_coding	ANKLE2	0.00628408	0.0132368	0.00976044	N	N
ENSG00000225205	antisense	AC093818.1	0.00246056	0.0170596	0.00976009	N	N
ENSG00000143036	protein_coding	SLC44A3	0.0102049	0.00931451	0.0097597	N	Y
ENSG00000235162	protein_coding	C12orf75	0.00458118	0.0149377	0.00975945	N	Y
ENSG00000189316	antisense	RP11-797H7.5	0.00344362	0.0160734	0.00975851	N	Y
ENSG00000172270	protein_coding	BSG	0.0118104	0.00770478	0.0097576	N	N
ENSG00000148832	protein_coding	PAOX	0.0107414	0.00877074	0.00975607	N	N
ENSG00000128944	protein_coding	KNSTRN	0.00705756	0.0124526	0.00975508	N	N
ENSG00000173597	protein_coding	SULT1B1	0.00976373	0.00973648	0.00975011	N	Y
ENSG00000188906	protein_coding	LRRK2	0.00954826	0.00994844	0.00974835	N	Y
ENSG00000263647	pseudogene	RP11-927P21.5	0.00984561	0.00965069	0.00974815	N	Y
ENSG00000135063	protein_coding	FAM189A2	0.00538508	0.0141105	0.00974778	N	Y
ENSG00000233478	antisense	RP1-187B23.1	0.0059652	0.0135289	0.00974706	N	N
ENSG00000157637	protein_coding	SLC38A10	0.0163951	0.00309722	0.00974617	N	N
ENSG00000119673	protein_coding	ACOT2	0.0150416	0.00444966	0.00974565	N	N
ENSG00000259952	antisense	AC009133.15	0.0162231	0.00326818	0.00974564	N	N
ENSG00000121766	protein_coding	ZCCHC17	0.00584077	0.0136472	0.00974399	N	N
ENSG00000130595	protein_coding	TNNT3	0.0102656	0.00922142	0.00974351	N	Y
ENSG00000237159	antisense	RP11-296L22.4	0.00293148	0.016553	0.00974222	N	Y
ENSG00000230733	lincRNA	AC092171.4	0.0131493	0.0063328	0.00974105	N	N
ENSG00000105492	protein_coding	SIGLEC6	0.00919157	0.0102878	0.00973968	N	N
ENSG00000005007	protein_coding	UPF1	0.0119932	0.00748193	0.00973758	N	N
ENSG00000176728	processed_transcript	TTTY14	0.0108061	0.00866851	0.00973732	N	Y
ENSG00000250131	antisense	RP11-130F10.1	0.00337173	0.0161027	0.0097372	N	N
ENSG00000213853	protein_coding	EMP2	0.00792988	0.0115442	0.00973703	N	Y
ENSG00000176788	protein_coding	BASP1	0.00692727	0.0125451	0.00973616	N	N
ENSG00000115363	protein_coding	EVA1A	0.00828179	0.0111899	0.00973583	N	Y
ENSG00000149527	protein_coding	PLCH2	0.0135441	0.00592663	0.00973536	N	N
ENSG00000107521	protein_coding	HPS1	0.0160202	0.00344857	0.00973436	N	N
ENSG00000105270	protein_coding	CLIP3	0.0122205	0.00724458	0.00973256	N	N
ENSG00000261093	antisense	CTD-3126B10.1	0.0117598	0.00770152	0.00973064	N	N
ENSG00000163126	protein_coding	ANKRD23	0.0108819	0.00857806	0.00972997	N	N
ENSG00000173457	protein_coding	PPP1R14B	0.00821249	0.0112416	0.00972704	N	N
ENSG00000107874	protein_coding	CUEDC2	0.013516	0.00593657	0.00972627	N	N
ENSG00000139211	protein_coding	AMIGO2	0.00807598	0.0113753	0.00972564	N	N
ENSG00000196421	lincRNA	LINC00176	0.00960077	0.00984994	0.00972535	N	N
ENSG00000069696	protein_coding	DRD4	0.00773185	0.0117164	0.00972414	N	N
ENSG00000050820	protein_coding	BCAR1	0.0137128	0.00572657	0.00971968	N	N
ENSG00000223891	lincRNA	RP5-995J12.2	0.00728565	0.0121523	0.00971898	N	N
ENSG00000180357	protein_coding	ZNF609	0.0096328	0.00980255	0.00971768	N	N
ENSG00000244945	antisense	RP11-1379J22.2	0.00527452	0.014151	0.00971278	N	N
ENSG00000145040	protein_coding	UCN2	0.0125697	0.00685094	0.0097103	N	Y
ENSG00000225383	lincRNA	SFTA1P	0.00992797	0.00949225	0.00971011	N	Y
ENSG00000160539	protein_coding	PPAPDC3	0.0119043	0.00751215	0.00970824	N	Y
ENSG00000154265	protein_coding	ABCA5	0.0100518	0.00936451	0.00970813	N	Y
ENSG00000238133	antisense	MLK7-AS1	0.00806233	0.0113538	0.00970807	N	N
ENSG00000104936	protein_coding	DMPK	0.0136788	0.00573728	0.00970806	N	N
ENSG00000169758	protein_coding	C15orf27	0.00831918	0.0110943	0.00970674	N	N
ENSG00000249474	antisense	RP11-49I4.3	0.0138626	0.00554955	0.00970607	N	N
ENSG00000166770	lincRNA	AC004696.2	0.00616213	0.0132458	0.00970396	N	N
ENSG00000110375	protein_coding	UPK2	0.00640457	0.0130028	0.00970369	N	N
ENSG00000119408	protein_coding	NEK6	0.0140275	0.00537614	0.0097018	N	Y
ENSG00000135472	protein_coding	FAIM2	0.00464937	0.0147542	0.00970178	N	N
ENSG00000169621	protein_coding	APLF	0.00850739	0.0108956	0.00970148	N	Y
ENSG00000261221	protein_coding	ZNF865	0.0150129	0.00438937	0.00970112	N	N
ENSG00000168702	protein_coding	LRP1B	0.00292158	0.0164799	0.00970075	N	N
ENSG00000146122	protein_coding	DAAM2	0.00890577	0.0104906	0.00969818	N	N
ENSG00000169515	protein_coding	CCDC8	0.0117748	0.00761321	0.00969399	N	Y
ENSG00000238227	protein_coding	C9orf69	0.0157309	0.00365461	0.00969273	N	N
ENSG00000197226	protein_coding	TBC1D9B	0.00977598	0.00960629	0.00969114	N	N
ENSG00000065308	protein_coding	TRAM2	0.0107816	0.00859961	0.0096906	N	N
ENSG00000072201	protein_coding	LNX1	0.00678654	0.0125926	0.00968959	N	Y
ENSG00000182851	protein_coding	GPIHBP1	0.00609426	0.0132819	0.00968807	N	N
ENSG00000188389	protein_coding	PDCD1	0.0114639	0.00790984	0.00968687	N	N
ENSG00000236081	lincRNA	AC074389.9	0.0130394	0.00633364	0.00968654	N	N
ENSG00000188177	protein_coding	ZC3H6	0.00800376	0.0113691	0.00968645	N	Y
ENSG00000261202	lincRNA	RP3-496C20.1	0.00872635	0.0106452	0.00968577	N	Y
ENSG00000187775	protein_coding	DNAH17	0.0154508	0.00391851	0.00968464	N	Y
ENSG00000232344	pseudogene	AC087163.2	0.00920731	0.0101602	0.00968377	N	N
ENSG00000112559	protein_coding	MDFI	0.0129428	0.00642408	0.00968342	N	Y
ENSG00000186777	protein_coding	ZNF732	0.00500633	0.0143577	0.00968202	N	N
ENSG00000135083	protein_coding	CCNJL	0.0138995	0.00546454	0.009682	N	N
ENSG00000196338	protein_coding	NLGN3	0.00701399	0.0123496	0.00968181	N	N
ENSG00000267203	pseudogene	SNRPGP4	0.0105561	0.00880637	0.00968124	N	Y
ENSG00000152217	protein_coding	SETBP1	0.015617	0.00374411	0.00968054	N	N
ENSG00000127863	protein_coding	TNFRSF19	0.00637949	0.0129816	0.00968054	N	Y
ENSG00000011347	protein_coding	SYT7	0.00899327	0.0103624	0.00967783	N	Y
ENSG00000105499	protein_coding	PLA2G4C	0.0106163	0.00873834	0.00967731	N	Y
ENSG00000130649	protein_coding	CYP2E1	0.00550056	0.0138484	0.0096745	N	N
ENSG00000118495	protein_coding	PLAGL1	0.0027561	0.0165924	0.00967423	N	Y
ENSG00000133460	protein_coding	SLC2A11	0.0104079	0.00893941	0.00967366	N	Y
ENSG00000142089	protein_coding	IFITM3	0.00831942	0.0110257	0.00967258	N	N
ENSG00000109265	protein_coding	KIAA1211	0.00804938	0.0112938	0.0096716	N	Y
ENSG00000265532	misc_RNA	RN7SL243P	0.0121673	0.00717388	0.00967059	N	N
ENSG00000126561	protein_coding	STAT5A	0.012225	0.0071155	0.00967026	N	N
ENSG00000115282	protein_coding	TTC31	0.0154854	0.00385496	0.00967018	N	N
ENSG00000130517	protein_coding	PGPEP1	0.0113576	0.00797815	0.0096679	N	N
ENSG00000233521	lincRNA	RP5-1172A22.1	0.00957081	0.00976481	0.00966781	N	N
ENSG00000198039	protein_coding	ZNF273	0.00922846	0.0101067	0.00966759	N	Y
ENSG00000270893	pseudogene	RP11-311B14.1	0.0102427	0.00909159	0.00966713	N	Y
ENSG00000127507	protein_coding	EMR2	0.0107116	0.00861662	0.0096641	N	Y
ENSG00000261064	lincRNA	RP11-1000B6.3	0.00430853	0.015018	0.00966328	N	N
ENSG00000244122	protein_coding	UGT1A7	0.00901298	0.0103131	0.00966302	N	Y
ENSG00000168874	protein_coding	ATOH8	0.00675104	0.0125739	0.00966246	N	Y
ENSG00000159753	protein_coding	RLTPR	0.0100168	0.00930656	0.00966166	N	N
ENSG00000163157	protein_coding	TMOD4	0.0084023	0.0109193	0.00966082	N	N
ENSG00000149485	protein_coding	FADS1	0.0133597	0.00596168	0.00966071	N	Y
ENSG00000140332	protein_coding	TLE3	0.00508725	0.0142338	0.00966052	N	Y
ENSG00000072210	protein_coding	ALDH3A2	0.00922962	0.0100894	0.00965953	N	Y
ENSG00000158887	protein_coding	MPZ	0.00642777	0.0128884	0.00965809	N	N
ENSG00000230055	protein_coding	CISD3	0.0127235	0.00658776	0.00965562	N	N
ENSG00000170190	protein_coding	SLC16A5	0.0132238	0.00608289	0.00965335	N	N
ENSG00000169504	protein_coding	CLIC4	0.00385338	0.0154481	0.00965075	N	N
ENSG00000089351	protein_coding	GRAMD1A	0.0175024	0.00179776	0.00965011	N	Y
ENSG00000148834	protein_coding	GSTO1	0.0101101	0.00918929	0.00964971	N	N
ENSG00000143632	protein_coding	ACTA1	0.00913345	0.0101657	0.00964959	N	Y
ENSG00000105426	protein_coding	PTPRS	0.00584468	0.0134464	0.00964556	N	N
ENSG00000165684	protein_coding	SNAPC4	0.0155775	0.00371104	0.00964425	N	N
ENSG00000111261	protein_coding	MANSC1	0.0077037	0.0115845	0.00964412	N	Y
ENSG00000067365	protein_coding	METTL22	0.0121978	0.00709009	0.00964394	N	N
ENSG00000074219	protein_coding	TEAD2	0.0164378	0.00284749	0.00964264	N	N
ENSG00000163346	protein_coding	PBXIP1	0.0129324	0.00635267	0.00964256	N	N
ENSG00000171811	protein_coding	TTC40	0.00743325	0.0118487	0.009641	N	N
ENSG00000262903	antisense	RP11-235E17.6	0.0108865	0.00839418	0.00964034	N	N
ENSG00000223547	protein_coding	ZNF844	0.00461373	0.0146661	0.00963991	N	Y
ENSG00000119688	protein_coding	ABCD4	0.0125675	0.00671204	0.00963979	N	N
ENSG00000185627	protein_coding	PSMD13	0.0101365	0.00913786	0.00963717	N	N
ENSG00000167182	protein_coding	SP2	0.00877156	0.0105015	0.00963652	N	N
ENSG00000158863	protein_coding	FAM160B2	0.0119392	0.00733215	0.00963569	N	N
ENSG00000141570	protein_coding	CBX8	0.0132652	0.00600043	0.00963282	N	N
ENSG00000206199	protein_coding	ANKUB1	0.00980875	0.00945483	0.00963179	N	Y
ENSG00000167779	protein_coding	IGFBP6	0.0123109	0.00695009	0.00963049	N	Y
ENSG00000068831	protein_coding	RASGRP2	0.00904099	0.010219	0.00962999	N	N
ENSG00000171101	pseudogene	SIGLEC17P	0.00843141	0.0108265	0.00962895	N	N
ENSG00000177731	protein_coding	FLII	0.0123031	0.00695463	0.00962888	N	N
ENSG00000143318	protein_coding	CASQ1	0.00934502	0.00991023	0.00962762	N	N
ENSG00000233885	antisense	YEATS2-AS1	0.00981723	0.00943586	0.00962654	N	N
ENSG00000235893	pseudogene	RP11-460E7.8	0.00452242	0.0147218	0.00962211	N	N
ENSG00000239857	protein_coding	GET4	0.0116934	0.0075502	0.00962178	N	N
ENSG00000126458	protein_coding	RRAS	0.0158295	0.00341319	0.00962135	N	N
ENSG00000091536	protein_coding	MYO15A	0.00902491	0.0102175	0.00962121	N	N
ENSG00000140320	protein_coding	BAHD1	0.0152106	0.00403168	0.00962115	N	N
ENSG00000262468	lincRNA	RP11-95P2.1	0.0129198	0.00632214	0.00962097	N	N
ENSG00000151917	protein_coding	BEND6	0.0137134	0.00552339	0.00961838	N	Y
ENSG00000008382	protein_coding	MPND	0.00960609	0.00962786	0.00961698	N	N
ENSG00000130589	protein_coding	HELZ2	0.0120275	0.00720598	0.00961675	N	Y
ENSG00000143067	protein_coding	ZNF697	0.0076736	0.0115588	0.0096162	N	N
ENSG00000157833	protein_coding	GAREML	0.0104097	0.00882192	0.00961579	N	N
ENSG00000149932	protein_coding	TMEM219	0.00870434	0.0105252	0.00961476	N	N
ENSG00000267659	lincRNA	RP11-118B18.1	0.00785593	0.011371	0.00961348	N	N
ENSG00000135111	protein_coding	TBX3	0.00728975	0.0119338	0.00961176	N	Y
ENSG00000156858	protein_coding	PRR14	0.0085515	0.0106711	0.00961129	N	N
ENSG00000230965	pseudogene	SNX18P13	0.00747017	0.0117466	0.00960839	N	Y
ENSG00000160111	protein_coding	CPAMD8	0.0117459	0.00746932	0.0096076	N	Y
ENSG00000177943	protein_coding	MAMDC4	0.0111032	0.00811151	0.00960733	N	N
ENSG00000183010	protein_coding	PYCR1	0.0147302	0.00448423	0.0096072	N	N
ENSG00000197461	protein_coding	PDGFA	0.011038	0.00817522	0.0096066	N	Y
ENSG00000164916	protein_coding	FOXK1	0.0131323	0.00607786	0.00960508	N	N
ENSG00000138002	protein_coding	IFT172	0.00679703	0.0124122	0.00960462	N	N
ENSG00000101470	protein_coding	TNNC2	0.00890322	0.0103049	0.00960406	N	N
ENSG00000131446	protein_coding	MGAT1	0.0103752	0.00882793	0.00960155	N	N
ENSG00000171160	protein_coding	MORN4	0.00666552	0.0125371	0.00960133	N	N
ENSG00000111245	protein_coding	MYL2	0.00983879	0.00935827	0.00959853	N	Y
ENSG00000255390	antisense	RP11-732A19.5	0.0131525	0.00604338	0.00959793	N	N
ENSG00000173267	protein_coding	SNCG	0.00692677	0.0122676	0.00959721	N	N
ENSG00000064652	protein_coding	SNX24	0.00735112	0.0118421	0.00959659	N	Y
ENSG00000130528	protein_coding	HRC	0.0107046	0.00848713	0.00959586	N	Y
ENSG00000198324	protein_coding	FAM109A	0.00703327	0.012158	0.00959564	N	N
ENSG00000226585	antisense	RP4-765C7.1	0.00835416	0.0108346	0.0095944	N	Y
ENSG00000159176	protein_coding	CSRP1	0.00986999	0.00931854	0.00959427	N	Y
ENSG00000003249	protein_coding	DBNDD1	0.00443049	0.0147568	0.00959363	N	Y
ENSG00000172159	protein_coding	FRMD3	0.00659739	0.0125891	0.00959325	N	N
ENSG00000085644	protein_coding	ZNF213	0.0127181	0.00646839	0.00959324	N	N
ENSG00000109452	protein_coding	INPP4B	0.0095926	0.00959201	0.0095923	N	N
ENSG00000244509	protein_coding	APOBEC3C	0.0128146	0.00636713	0.00959087	N	N
ENSG00000185739	protein_coding	SRL	0.00969138	0.00948967	0.00959053	N	Y
ENSG00000185008	protein_coding	ROBO2	0.00737763	0.011802	0.00958982	N	Y
ENSG00000255498	antisense	RP11-618K13.2	0.0116283	0.0075513	0.00958978	N	N
ENSG00000124104	protein_coding	SNX21	0.00688351	0.0122886	0.00958607	N	N
ENSG00000233825	antisense	RP11-135A24.4	0.0127601	0.00640716	0.00958362	N	N
ENSG00000264464	lincRNA	RP11-110H1.8	0.00880209	0.0103647	0.00958338	N	N
ENSG00000082014	protein_coding	SMARCD3	0.00983072	0.00933485	0.00958279	N	N
ENSG00000008710	protein_coding	PKD1	0.0134204	0.00574401	0.0095822	N	N
ENSG00000153902	protein_coding	LGI4	0.00295631	0.0162036	0.00957997	N	N
ENSG00000112033	protein_coding	PPARD	0.00978191	0.00937767	0.00957979	N	N
ENSG00000261207	antisense	LA16c-361A3.3	0.0106209	0.00853663	0.00957875	N	N
ENSG00000121310	protein_coding	ECHDC2	0.00574452	0.0134124	0.00957844	N	Y
ENSG00000258458	processed_transcript	CTD-2555K7.2	0.00600994	0.0131465	0.00957822	N	N
ENSG00000167778	protein_coding	SPRYD3	0.0175095	0.00164539	0.00957744	N	N
ENSG00000133710	protein_coding	SPINK5	0.0066234	0.0125246	0.00957399	N	Y
ENSG00000055955	protein_coding	ITIH4	0.0113451	0.00780065	0.00957289	N	N
ENSG00000241278	pseudogene	RP11-379B18.4	0.00770409	0.0114415	0.00957278	N	N
ENSG00000197355	protein_coding	UAP1L1	0.0167133	0.00242766	0.00957049	N	N
ENSG00000135547	protein_coding	HEY2	0.00655533	0.0125791	0.00956723	N	N
ENSG00000110844	protein_coding	PRPF40B	0.0123523	0.00677847	0.00956541	N	N
ENSG00000134259	protein_coding	NGF	0.00818376	0.010947	0.00956539	N	Y
ENSG00000174004	protein_coding	LRRC33	0.0106504	0.00847743	0.00956389	N	N
ENSG00000072274	protein_coding	TFRC	0.00278116	0.0163459	0.00956352	N	N
ENSG00000101346	protein_coding	POFUT1	0.0134467	0.00568014	0.00956345	N	N
ENSG00000214253	protein_coding	FIS1	0.0153749	0.00374792	0.00956139	N	N
ENSG00000055070	protein_coding	SZRD1	0.014119	0.00500299	0.00956097	N	N
ENSG00000139540	protein_coding	SLC39A5	0.00660967	0.0125112	0.00956046	N	N
ENSG00000176909	protein_coding	MAMSTR	0.0124658	0.00665368	0.00955975	N	N
ENSG00000171953	protein_coding	ATPAF2	0.00663563	0.0124769	0.00955624	N	N
ENSG00000151276	protein_coding	MAGI1	0.00674057	0.0123694	0.009555	N	Y
ENSG00000183034	protein_coding	OTOP2	0.00744677	0.0116628	0.00955476	N	Y
ENSG00000213828	protein_coding	AC017028.1	0.0123872	0.00672182	0.00955449	N	N
ENSG00000143409	protein_coding	FAM63A	0.00308029	0.016027	0.00955366	N	Y
ENSG00000228672	protein_coding	PROB1	0.015696	0.00341128	0.00955366	N	N
ENSG00000129933	protein_coding	MAU2	0.00540329	0.0137033	0.00955331	N	N
ENSG00000173566	protein_coding	NUDT18	0.0152722	0.00383297	0.00955258	N	N
ENSG00000196839	protein_coding	ADA	0.0107274	0.00837602	0.00955171	N	N
ENSG00000198715	protein_coding	C1orf85	0.00979202	0.00930925	0.00955064	N	N
ENSG00000236545	antisense	AP001619.3	0.00868558	0.0104148	0.00955017	N	N
ENSG00000131370	protein_coding	SH3BP5	0.00625916	0.0128372	0.0095482	N	N
ENSG00000142409	protein_coding	ZNF787	0.0159916	0.00310451	0.00954806	N	N
ENSG00000185928	protein_coding	PAGR1	0.016178	0.00291511	0.00954656	N	N
ENSG00000108518	protein_coding	PFN1	0.012417	0.00667538	0.00954619	N	N
ENSG00000177674	protein_coding	AGTRAP	0.0127743	0.00631772	0.00954603	N	N
ENSG00000138623	protein_coding	SEMA7A	0.00796713	0.0111202	0.00954367	N	N
ENSG00000187513	protein_coding	GJA4	0.0112549	0.00783215	0.00954353	N	N
ENSG00000115593	protein_coding	SMYD1	0.00891816	0.0101661	0.00954213	N	Y
ENSG00000137558	protein_coding	PI15	0.00403966	0.0150441	0.0095419	N	Y
ENSG00000229894	pseudogene	GK3P	0.0102491	0.0088305	0.00953978	N	Y
ENSG00000240338	pseudogene	RP11-331F4.4	0.00904596	0.0100325	0.00953925	N	N
ENSG00000108381	protein_coding	ASPA	0.000897753	0.0181798	0.00953878	N	N
ENSG00000179639	protein_coding	FCER1A	0.00548813	0.0135893	0.0095387	N	N
ENSG00000227471	protein_coding	AKR1B15	0.00870074	0.0103759	0.00953835	N	Y
ENSG00000136045	protein_coding	PWP1	0.00702803	0.0120416	0.00953483	N	N
ENSG00000105048	protein_coding	TNNT1	0.0110777	0.00799146	0.00953457	N	Y
ENSG00000207088	snoRNA	SNORA7B	0.00679044	0.0122753	0.0095329	N	N
ENSG00000112078	protein_coding	KCTD20	0.00863344	0.0104315	0.00953245	N	Y
ENSG00000105371	protein_coding	ICAM4	0.0121459	0.00691519	0.00953055	N	N
ENSG00000188603	protein_coding	CLN3	0.0143188	0.0047344	0.0095266	N	N
ENSG00000161179	protein_coding	YDJC	0.0119598	0.00709289	0.00952634	N	N
ENSG00000167840	protein_coding	ZNF232	0.00876998	0.0102818	0.00952588	N	N
ENSG00000166033	protein_coding	HTRA1	0.0104621	0.00858893	0.0095255	N	Y
ENSG00000143850	protein_coding	PLEKHA6	0.00593603	0.013113	0.00952451	N	Y
ENSG00000184058	protein_coding	TBX1	0.0145856	0.00446235	0.00952398	N	N
ENSG00000186891	protein_coding	TNFRSF18	0.0143543	0.00469351	0.00952392	N	N
ENSG00000110218	protein_coding	PANX1	0.00434817	0.0146967	0.00952246	N	N
ENSG00000064313	protein_coding	TAF2	0.00730993	0.0117271	0.00951853	N	N
ENSG00000006468	protein_coding	ETV1	0.00558711	0.0134486	0.00951787	N	N
ENSG00000166173	protein_coding	LARP6	0.0114906	0.00754344	0.00951702	N	N
ENSG00000173531	protein_coding	MST1	0.00500583	0.0140265	0.00951618	N	N
ENSG00000230958	pseudogene	AC093166.4	0.0115741	0.00745738	0.00951573	N	N
ENSG00000025434	protein_coding	NR1H3	0.0137961	0.00523455	0.00951534	N	N
ENSG00000090889	protein_coding	KIF4A	0.00627886	0.0127516	0.00951521	N	N
ENSG00000260884	processed_transcript	AC009120.5	0.00914554	0.00988168	0.00951361	N	N
ENSG00000082269	protein_coding	FAM135A	0.0116694	0.00735441	0.00951193	N	Y
ENSG00000198467	protein_coding	TPM2	0.0122999	0.00672333	0.00951159	N	Y
ENSG00000104879	protein_coding	CKM	0.00861298	0.0104083	0.00951065	N	Y
ENSG00000117152	protein_coding	RGS4	0.00883329	0.0101877	0.00951051	N	Y
ENSG00000228314	pseudogene	CYP4F29P	0.00733619	0.0116848	0.0095105	N	Y
ENSG00000104835	protein_coding	SARS2	0.011374	0.00764621	0.00951011	N	N
ENSG00000226674	lincRNA	AC074093.1	0.00835774	0.0106609	0.00950934	N	N
ENSG00000151729	protein_coding	SLC25A4	0.00700286	0.0120126	0.00950773	N	N
ENSG00000108960	protein_coding	MMD	0.00529739	0.0137177	0.00950756	N	N
ENSG00000124678	protein_coding	TCP11	0.0115201	0.00749482	0.00950745	N	Y
ENSG00000229918	antisense	DOCK9-AS1	0.010212	0.00880126	0.00950662	N	Y
ENSG00000132768	protein_coding	DPH2	0.0153447	0.00366835	0.0095065	N	N
ENSG00000128602	protein_coding	SMO	0.00705872	0.0119514	0.00950504	N	N
ENSG00000244486	protein_coding	SCARF2	0.0154632	0.00354405	0.00950363	N	Y
ENSG00000185215	protein_coding	TNFAIP2	0.00823845	0.0107671	0.00950278	N	N
ENSG00000249684	antisense	RP11-423H2.3	0.00844162	0.0105636	0.00950263	N	Y
ENSG00000230587	lincRNA	AC093609.1	0.00453872	0.0144652	0.00950198	N	N
ENSG00000117298	protein_coding	ECE1	0.0122929	0.00671039	0.00950165	N	N
ENSG00000245261	antisense	RP3-330M21.5	0.00770033	0.0112993	0.00949983	N	N
ENSG00000224814	antisense	AC114812.8	0.00682519	0.012174	0.00949959	N	Y
ENSG00000205683	protein_coding	DPF3	0.00946091	0.0095364	0.00949865	N	N
ENSG00000117834	protein_coding	SLC5A9	0.00463721	0.0143591	0.00949813	N	N
ENSG00000145214	protein_coding	DGKQ	0.0158867	0.00310914	0.00949793	N	N
ENSG00000104903	protein_coding	LYL1	0.00881655	0.0101752	0.00949585	N	N
ENSG00000133067	protein_coding	LGR6	0.00374377	0.0152472	0.00949547	N	Y
ENSG00000198554	protein_coding	WDHD1	0.00529454	0.0136958	0.00949515	N	N
ENSG00000106976	protein_coding	DNM1	0.0158151	0.00317515	0.0094951	N	N
ENSG00000128596	protein_coding	CCDC136	0.0137956	0.0051921	0.00949386	N	Y
ENSG00000225075	antisense	RP11-426L16.3	0.0128791	0.00610692	0.00949301	N	N
ENSG00000167685	protein_coding	ZNF444	0.00718535	0.0117975	0.0094914	N	N
ENSG00000105538	protein_coding	RASIP1	0.0108004	0.00818165	0.00949102	N	N
ENSG00000164008	protein_coding	C1orf50	0.00743547	0.0115463	0.00949087	N	N
ENSG00000105464	protein_coding	GRIN2D	0.0142984	0.00468219	0.00949031	N	Y
ENSG00000261243	antisense	RP11-517C16.4	0.00671357	0.0122645	0.00948901	N	N
ENSG00000215874	pseudogene	CAPNS1P1	0.00972149	0.00925468	0.00948809	N	Y
ENSG00000267048	processed_transcript	RP11-566K11.7	0.0127912	0.00618343	0.00948734	N	N
ENSG00000158022	protein_coding	TRIM63	0.0090861	0.00988733	0.00948671	N	Y
ENSG00000255311	antisense	RP11-160H12.2	0.00123136	0.0177406	0.009486	N	Y
ENSG00000198168	protein_coding	SVIP	0.00440434	0.0145676	0.00948598	N	Y
ENSG00000108511	protein_coding	HOXB6	0.0121492	0.00682246	0.00948581	N	Y
ENSG00000180209	protein_coding	MYLPF	0.0089828	0.00998597	0.00948438	N	Y
ENSG00000119888	protein_coding	EPCAM	0.00740888	0.0115591	0.00948399	N	Y
ENSG00000130518	protein_coding	KIAA1683	0.00552463	0.013443	0.00948381	N	Y
ENSG00000167625	protein_coding	ZNF526	0.0178226	0.00114319	0.0094829	N	N
ENSG00000142961	protein_coding	MOB3C	0.0119772	0.006983	0.00948009	N	N
ENSG00000269161	antisense	CTD-3131K8.3	0.0110276	0.00793226	0.00947991	N	N
ENSG00000025423	protein_coding	HSD17B6	0.00804975	0.0109096	0.00947966	N	Y
ENSG00000121653	protein_coding	MAPK8IP1	0.0143305	0.00462567	0.00947811	N	N
ENSG00000100625	protein_coding	SIX4	0.0152841	0.0036712	0.00947764	N	Y
ENSG00000178031	protein_coding	ADAMTSL1	0.0131015	0.00585295	0.00947724	N	Y
ENSG00000167965	protein_coding	MLST8	0.0158531	0.00310004	0.00947657	N	N
ENSG00000132635	protein_coding	PCED1A	0.0145034	0.00444622	0.00947482	N	N
ENSG00000139899	protein_coding	CBLN3	0.00954748	0.00939948	0.00947348	N	N
ENSG00000164543	protein_coding	STK17A	0.00495171	0.0139929	0.00947232	N	Y
ENSG00000257045	antisense	RP11-486F17.1	0.00998923	0.00895535	0.00947229	N	N
ENSG00000166963	protein_coding	MAP1A	0.0142529	0.00469073	0.00947181	N	N
ENSG00000262115	antisense	RP11-455O6.2	0.0164836	0.00245952	0.00947157	N	N
ENSG00000124593	protein_coding	PRICKLE4	0.00142719	0.0175135	0.00947032	N	N
ENSG00000261744	antisense	RP11-21B21.4	0.00485378	0.0140863	0.00947002	N	N
ENSG00000131771	protein_coding	PPP1R1B	0.00778226	0.0111542	0.00946823	N	N
ENSG00000118596	protein_coding	SLC16A7	0.00835063	0.0105846	0.0094676	N	Y
ENSG00000092929	protein_coding	UNC13D	0.0104085	0.00852654	0.0094675	N	N
ENSG00000184949	protein_coding	FAM227A	0.0124978	0.00643541	0.00946659	N	Y
ENSG00000255549	pseudogene	RP11-351I21.10	0.00432464	0.014604	0.00946435	N	Y
ENSG00000100429	protein_coding	HDAC10	0.0154913	0.00343629	0.0094638	N	N
ENSG00000137807	protein_coding	KIF23	0.00285182	0.0160743	0.00946304	N	N
ENSG00000162729	protein_coding	IGSF8	0.0121431	0.0067804	0.00946175	N	N
ENSG00000203630	protein_coding	AL136531.1	0.0118317	0.00709087	0.00946129	N	N
ENSG00000265487	antisense	RP11-793A3.1	0.00584087	0.0130796	0.00946022	N	N
ENSG00000159495	protein_coding	TGM7	0.00697592	0.0119441	0.00946	N	Y
ENSG00000232762	antisense	RP4-784A16.4	0.00960949	0.00930941	0.00945945	N	N
ENSG00000256196	antisense	RP11-881M11.4	0.0097677	0.00914891	0.00945831	N	N
ENSG00000134324	protein_coding	LPIN1	0.00584905	0.0130676	0.00945831	N	Y
ENSG00000054148	protein_coding	PHPT1	0.00620011	0.012714	0.00945704	N	N
ENSG00000167900	protein_coding	TK1	0.0154712	0.00343972	0.00945546	N	N
ENSG00000197182	protein_coding	FLJ27365	0.0117751	0.00713469	0.00945491	N	N
ENSG00000138080	protein_coding	EMILIN1	0.0177509	0.00115587	0.00945337	N	Y
ENSG00000059145	protein_coding	UNKL	0.00869782	0.0102052	0.00945149	N	N
ENSG00000264701	antisense	RP11-6N17.10	0.0138413	0.00505608	0.00944871	N	N
ENSG00000250644	protein_coding	RP11-295K3.1	0.0114646	0.00742974	0.00944719	N	N
ENSG00000213197	pseudogene	AC012066.1	0.00884062	0.0100535	0.00944705	N	N
ENSG00000092054	protein_coding	MYH7	0.00876421	0.0101298	0.00944699	N	Y
ENSG00000240006	lincRNA	RP11-200A1.1	0.00909991	0.00979034	0.00944512	N	N
ENSG00000176046	protein_coding	NUPR1	0.0101725	0.00871488	0.00944368	N	N
ENSG00000270956	antisense	RP11-65L3.4	0.00953866	0.00934728	0.00944297	N	N
ENSG00000059122	protein_coding	FLYWCH1	0.0152249	0.00365794	0.00944141	N	N
ENSG00000225032	antisense	RP11-228B15.4	0.0139635	0.00491818	0.00944085	N	N
ENSG00000160688	protein_coding	FLAD1	0.0134433	0.00543738	0.00944035	N	N
ENSG00000127554	protein_coding	GFER	0.0137502	0.00512917	0.00943967	N	N
ENSG00000185049	protein_coding	NELFA	0.013679	0.00519489	0.00943695	N	N
ENSG00000188976	protein_coding	NOC2L	0.0148746	0.00399824	0.00943644	N	N
ENSG00000260793	antisense	RP5-882C2.2	0.00697155	0.011901	0.00943625	N	N
ENSG00000067221	protein_coding	STOML1	0.0150269	0.00384357	0.00943524	N	N
ENSG00000250764	antisense	CTD-2152M20.2	0.0127382	0.00613049	0.00943435	N	Y
ENSG00000127603	protein_coding	MACF1	0.0072406	0.0116276	0.00943412	N	N
ENSG00000256576	lincRNA	RP13-977J11.2	0.0120649	0.00680277	0.00943383	N	N
ENSG00000226054	pseudogene	MEMO1P1	0.00689813	0.0119637	0.00943093	N	Y
ENSG00000219986	pseudogene	BTF3P7	0.00841232	0.0104477	0.00943002	N	Y
ENSG00000129347	protein_coding	KRI1	0.013338	0.00551949	0.00942875	N	N
ENSG00000234663	lincRNA	AC104820.2	0.0122799	0.00657714	0.00942852	N	N
ENSG00000111452	protein_coding	GPR133	0.00388031	0.0149737	0.009427	N	N
ENSG00000267063	antisense	AC006130.3	0.00409276	0.0147607	0.00942672	N	N
ENSG00000104894	protein_coding	CD37	0.010817	0.00803429	0.00942566	N	N
ENSG00000061938	protein_coding	TNK2	0.0179042	0.000942981	0.00942358	N	N
ENSG00000105711	protein_coding	SCN1B	0.0114266	0.00742031	0.00942346	N	Y
ENSG00000105404	protein_coding	RABAC1	0.0157113	0.00313521	0.00942325	N	N
ENSG00000185869	protein_coding	ZNF829	0.00584148	0.0130042	0.00942282	N	N
ENSG00000186466	pseudogene	AQP7P1	0.00230607	0.0165393	0.00942268	N	Y
ENSG00000158258	protein_coding	CLSTN2	0.00598306	0.0128622	0.00942265	N	N
ENSG00000161955	protein_coding	TNFSF13	0.0126925	0.00615225	0.0094224	N	N
ENSG00000165072	protein_coding	MAMDC2	0.00641399	0.0124284	0.00942121	N	Y
ENSG00000232482	pseudogene	RP4-654C18.1	0.00711116	0.0117312	0.00942117	N	N
ENSG00000157168	protein_coding	NRG1	0.00596046	0.0128771	0.00941877	N	N
ENSG00000227372	antisense	TP73-AS1	0.0109579	0.00787803	0.00941797	N	N
ENSG00000168743	protein_coding	NPNT	0.00695629	0.0118794	0.00941786	N	N
ENSG00000186517	protein_coding	ARHGAP30	0.00513613	0.0136984	0.00941725	N	Y
ENSG00000048828	protein_coding	FAM120A	0.00877283	0.0100613	0.00941705	N	N
ENSG00000125652	protein_coding	ALKBH7	0.00393005	0.0149027	0.0094164	N	N
ENSG00000198853	protein_coding	RUSC2	0.00481041	0.01402	0.00941522	N	N
ENSG00000100802	protein_coding	C14orf93	0.00534	0.0134901	0.00941507	N	N
ENSG00000248871	protein_coding	TNFSF12-TNFSF13	0.0120853	0.00674433	0.00941481	N	Y
ENSG00000225670	antisense	CTA-134P22.2	0.00511126	0.0137174	0.00941435	N	N
ENSG00000235884	processed_transcript	RP11-77I22.3	0.00908105	0.00974356	0.0094123	N	Y
ENSG00000116213	protein_coding	WRAP73	0.00909449	0.00972991	0.0094122	N	N
ENSG00000265445	antisense	RP11-849N15.1	0.00929436	0.00952294	0.00940865	N	N
ENSG00000099917	protein_coding	MED15	0.0160207	0.00279642	0.00940858	N	N
ENSG00000172020	protein_coding	GAP43	0.0112526	0.00756265	0.00940761	N	Y
ENSG00000264125	antisense	RP11-354P11.4	0.00582774	0.0129873	0.00940752	N	N
ENSG00000260645	lincRNA	RP11-250B2.5	0.00792366	0.0108909	0.00940726	N	Y
ENSG00000183665	protein_coding	TRMT12	0.00743133	0.0113797	0.00940549	N	N
ENSG00000232079	lincRNA	AL035610.1	0.00616176	0.0126483	0.00940502	N	N
ENSG00000106351	protein_coding	AGFG2	0.000381719	0.0184279	0.00940479	N	Y
ENSG00000213088	protein_coding	DARC	0.00748953	0.0113197	0.00940459	N	N
ENSG00000176438	protein_coding	SYNE3	0.0073681	0.0114409	0.00940451	N	N
ENSG00000004777	protein_coding	ARHGAP33	0.00885695	0.00995019	0.00940357	N	N
ENSG00000167513	protein_coding	CDT1	0.0142882	0.00451468	0.00940146	N	N
ENSG00000131408	protein_coding	NR1H2	0.0114409	0.00736147	0.00940119	N	N
ENSG00000172638	protein_coding	EFEMP2	0.0160239	0.00277646	0.0094002	N	N
ENSG00000213949	protein_coding	ITGA1	0.00751615	0.0112823	0.0093992	N	Y
ENSG00000162032	protein_coding	SPSB3	0.00947568	0.00932261	0.00939915	N	N
ENSG00000100344	protein_coding	PNPLA3	0.0114759	0.0073214	0.00939864	N	Y
ENSG00000143224	protein_coding	PPOX	0.00498702	0.013808	0.00939753	N	N
ENSG00000204789	pseudogene	ZNF204P	0.00987617	0.00891878	0.00939748	N	N
ENSG00000230928	antisense	RP11-34A14.3	0.00806954	0.0107238	0.00939667	N	N
ENSG00000133138	protein_coding	TBC1D8B	0.0079651	0.0108262	0.00939565	N	Y
ENSG00000148248	protein_coding	SURF4	0.00868851	0.0101012	0.00939484	N	N
ENSG00000090581	protein_coding	GNPTG	0.0156787	0.00310994	0.00939432	N	N
ENSG00000065618	protein_coding	COL17A1	0.00550185	0.0132844	0.00939314	N	N
ENSG00000121552	protein_coding	CSTA	0.0087719	0.010014	0.00939297	N	Y
ENSG00000177106	protein_coding	EPS8L2	0.00458919	0.0141951	0.00939214	N	Y
ENSG00000256013	antisense	RP11-27M24.1	0.00633963	0.0124425	0.00939107	N	Y
ENSG00000163362	protein_coding	C1orf106	0.0124614	0.0063202	0.00939079	N	N
ENSG00000135269	protein_coding	TES	0.00348956	0.0152879	0.00938872	N	N
ENSG00000174327	protein_coding	SLC16A13	0.0101782	0.00859742	0.00938783	N	N
ENSG00000185432	protein_coding	METTL7A	0.00568945	0.0130828	0.00938613	N	Y
ENSG00000230825	processed_transcript	AC005532.5	0.00740677	0.0113642	0.00938547	N	Y
ENSG00000107249	protein_coding	GLIS3	0.00969413	0.00907492	0.00938452	N	N
ENSG00000102383	protein_coding	ZDHHC15	0.00100185	0.0177666	0.00938424	N	N
ENSG00000143842	protein_coding	SOX13	0.00513481	0.0136333	0.00938405	N	N
ENSG00000169218	protein_coding	RSPO1	0.00182974	0.0169382	0.00938399	N	N
ENSG00000178104	protein_coding	PDE4DIP	0.00836791	0.0103972	0.00938253	N	N
ENSG00000188486	protein_coding	H2AFX	0.0107295	0.00803437	0.00938195	N	N
ENSG00000102977	protein_coding	ACD	0.0141044	0.00465921	0.0093818	N	N
ENSG00000124574	protein_coding	ABCC10	0.00879817	0.00996524	0.0093817	N	N
ENSG00000139546	protein_coding	TARBP2	0.0150611	0.0036956	0.00937833	N	N
ENSG00000235531	protein_coding	RP11-383H13.1	0.00952305	0.00923282	0.00937793	N	Y
ENSG00000108509	protein_coding	CAMTA2	0.0129968	0.00575822	0.00937751	N	N
ENSG00000084731	protein_coding	KIF3C	0.0108703	0.00788315	0.00937674	N	Y
ENSG00000128262	pseudogene	POM121L9P	0.0126061	0.00614556	0.00937583	N	N
ENSG00000179051	protein_coding	RCC2	0.00765262	0.0110981	0.00937538	N	N
ENSG00000141556	protein_coding	TBCD	0.00770952	0.0110407	0.00937512	N	N
ENSG00000178860	protein_coding	MSC	0.013521	0.00522759	0.00937428	N	Y
ENSG00000011478	protein_coding	QPCTL	0.011652	0.00709623	0.00937414	N	N
ENSG00000119559	protein_coding	C19orf25	0.014391	0.00435478	0.0093729	N	N
ENSG00000166794	protein_coding	PPIB	0.00738506	0.0113606	0.00937282	N	N
ENSG00000103005	protein_coding	USB1	0.0122218	0.00652379	0.00937278	N	Y
ENSG00000003147	protein_coding	ICA1	0.00360619	0.0151376	0.00937192	N	N
ENSG00000254560	antisense	RP11-1L12.3	0.00808269	0.0106584	0.00937056	N	Y
ENSG00000148362	protein_coding	C9orf142	0.0134267	0.00531093	0.00936881	N	N
ENSG00000258745	antisense	RP11-218E20.5	0.0121586	0.00657836	0.0093685	N	N
ENSG00000160256	protein_coding	FAM207A	0.0108756	0.00786112	0.00936836	N	N
ENSG00000081026	protein_coding	MAGI3	0.0078888	0.0108477	0.00936823	N	Y
ENSG00000163380	protein_coding	LMOD3	0.0102882	0.00844619	0.00936719	N	N
ENSG00000107937	protein_coding	GTPBP4	0.00615496	0.0125794	0.00936717	N	N
ENSG00000137727	protein_coding	ARHGAP20	0.00824967	0.0104844	0.00936704	N	Y
ENSG00000119711	protein_coding	ALDH6A1	0.00581598	0.012911	0.00936351	N	Y
ENSG00000111666	protein_coding	CHPT1	0.00583423	0.0128899	0.00936206	N	Y
ENSG00000182175	protein_coding	RGMA	0.00714189	0.011581	0.00936144	N	Y
ENSG00000069966	protein_coding	GNB5	0.00899444	0.00972821	0.00936132	N	N
ENSG00000164889	protein_coding	SLC4A2	0.0126095	0.00611189	0.00936072	N	N
ENSG00000248592	protein_coding	TMEM110-MUSTN1	0.0096543	0.00906488	0.00935959	N	N
ENSG00000084676	protein_coding	NCOA1	0.00711071	0.0116064	0.00935853	N	Y
ENSG00000157510	protein_coding	AFAP1L1	0.0115611	0.0071545	0.0093578	N	N
ENSG00000234675	lincRNA	RP11-242F11.2	0.00651287	0.012202	0.00935743	N	Y
ENSG00000150281	protein_coding	CTF1	0.0119431	0.00677147	0.00935726	N	N
ENSG00000143322	protein_coding	ABL2	0.00452098	0.0141935	0.00935723	N	N
ENSG00000205268	protein_coding	PDE7A	0.00480424	0.0139092	0.00935672	N	N
ENSG00000172216	protein_coding	CEBPB	0.00746015	0.0112528	0.00935648	N	N
ENSG00000100417	protein_coding	PMM1	0.00675321	0.0119582	0.00935572	N	N
ENSG00000143845	protein_coding	ETNK2	0.00444285	0.0142685	0.00935565	N	Y
ENSG00000090530	protein_coding	LEPREL1	0.00410692	0.0146036	0.00935528	N	N
ENSG00000135047	protein_coding	CTSL1	0.00880526	0.00990402	0.00935464	N	Y
ENSG00000261428	antisense	RP11-16P6.1	0.00890832	0.00979805	0.00935319	N	Y
ENSG00000227080	pseudogene	CTD-2021A8.3	0.00733054	0.0113757	0.00935312	N	N
ENSG00000129993	protein_coding	CBFA2T3	0.0082951	0.0104103	0.00935271	N	N
ENSG00000107819	protein_coding	SFXN3	0.0114662	0.00723831	0.00935228	N	N
ENSG00000240522	pseudogene	RPL7AP10	0.00745966	0.0112439	0.0093518	N	Y
ENSG00000245112	antisense	SMARCA5-AS1	0.0111474	0.00755291	0.00935015	N	N
ENSG00000136114	protein_coding	THSD1	0.00878579	0.00991432	0.00935005	N	Y
ENSG00000267011	lincRNA	CTB-50L17.16	0.0090568	0.00963763	0.00934721	N	N
ENSG00000166669	protein_coding	ATF7IP2	0.0118436	0.00684795	0.00934579	N	Y
ENSG00000109501	protein_coding	WFS1	0.0170502	0.00163931	0.00934474	N	N
ENSG00000141504	protein_coding	SAT2	0.0086465	0.0100402	0.00934337	N	N
ENSG00000266930	lincRNA	CTD-2085J24.4	0.00948108	0.0092055	0.00934329	N	N
ENSG00000237705	antisense	AC008937.2	0.00739525	0.0112904	0.00934282	N	Y
ENSG00000233967	lincRNA	RP11-250B2.3	0.00786445	0.0108202	0.00934231	N	Y
ENSG00000100364	protein_coding	KIAA0930	0.017167	0.00151577	0.00934141	N	N
ENSG00000186806	protein_coding	VSIG10L	0.00847118	0.0102097	0.00934042	N	Y
ENSG00000186198	protein_coding	SLC51B	0.0051797	0.0134986	0.00933916	N	N
ENSG00000203865	processed_transcript	ATP1A1OS	0.0103639	0.00831059	0.00933726	N	N
ENSG00000165886	protein_coding	UBTD1	0.0158216	0.00285296	0.00933726	N	N
ENSG00000171867	protein_coding	PRNP	0.00506464	0.013604	0.00933432	N	N
ENSG00000116649	protein_coding	SRM	0.0124522	0.00621535	0.00933376	N	N
ENSG00000185630	protein_coding	PBX1	0.00418965	0.0144736	0.00933165	N	Y
ENSG00000148219	protein_coding	ASTN2	0.00712154	0.0115411	0.00933132	N	Y
ENSG00000172264	protein_coding	MACROD2	0.00703224	0.0116285	0.00933034	N	N
ENSG00000184489	protein_coding	PTP4A3	0.0134042	0.0052553	0.00932977	N	N
ENSG00000115325	protein_coding	DOK1	0.0132978	0.00535854	0.00932817	N	N
ENSG00000176597	protein_coding	B3GNT5	0.00504484	0.013611	0.0093279	N	N
ENSG00000168884	protein_coding	TNIP2	0.00923401	0.00942036	0.00932719	N	N
ENSG00000197506	protein_coding	SLC28A3	0.00492532	0.0137281	0.00932672	N	Y
ENSG00000249087	protein_coding	C1orf213	0.00779105	0.0108593	0.00932516	N	N
ENSG00000267621	pseudogene	AC004152.5	0.0110799	0.00756703	0.00932348	N	N
ENSG00000254615	lincRNA	RP11-395G23.3	0.00617053	0.0124763	0.00932342	N	N
ENSG00000214353	antisense	RP11-394B2.4	0.0127689	0.00587328	0.00932108	N	N
ENSG00000108242	protein_coding	CYP2C18	0.0117232	0.00691876	0.00932096	N	Y
ENSG00000012232	protein_coding	EXTL3	0.00721691	0.0114246	0.00932077	N	Y
ENSG00000140545	protein_coding	MFGE8	0.0148172	0.00382149	0.00931937	N	N
ENSG00000134278	protein_coding	SPIRE1	0.00584896	0.0127883	0.00931864	N	N
ENSG00000171517	protein_coding	LPAR3	0.00252637	0.0161088	0.00931759	N	N
ENSG00000065029	protein_coding	ZNF76	0.0114379	0.0071926	0.00931527	N	N
ENSG00000112297	protein_coding	AIM1	0.0101167	0.00850893	0.00931281	N	Y
ENSG00000103111	protein_coding	MON1B	0.0154204	0.00320417	0.0093123	N	N
ENSG00000163440	protein_coding	PDCL2	0.00658076	0.0120408	0.00931076	N	Y
ENSG00000161791	protein_coding	FMNL3	0.0134615	0.00515906	0.00931027	N	N
ENSG00000134686	protein_coding	PHC2	0.0144657	0.00415249	0.00930908	N	N
ENSG00000162873	protein_coding	KLHDC8A	0.0040178	0.0145994	0.00930861	N	N
ENSG00000197114	protein_coding	ZGPAT	0.0146119	0.00400422	0.00930804	N	N
ENSG00000111012	protein_coding	CYP27B1	0.00907188	0.00954336	0.00930762	N	N
ENSG00000078114	protein_coding	NEBL	0.010781	0.00783375	0.00930737	N	Y
ENSG00000235097	lincRNA	LINC00330	0.00608381	0.0125302	0.009307	N	N
ENSG00000250899	processed_transcript	RP11-253E3.3	0.0117968	0.00681555	0.00930619	N	N
ENSG00000163872	protein_coding	YEATS2	0.00631513	0.0122916	0.00930336	N	N
ENSG00000072195	protein_coding	SPEG	0.0166605	0.00194542	0.00930295	N	Y
ENSG00000150687	protein_coding	PRSS23	0.00568845	0.012916	0.00930221	N	N
ENSG00000168936	protein_coding	TMEM129	0.0148576	0.00374662	0.00930212	N	N
ENSG00000265128	antisense	RP11-15F12.3	0.00899698	0.00960652	0.00930175	N	Y
ENSG00000146021	protein_coding	KLHL3	0.0079966	0.0106068	0.00930173	N	N
ENSG00000188807	protein_coding	TMEM201	0.0150983	0.00350331	0.0093008	N	N
ENSG00000186868	protein_coding	MAPT	0.0011154	0.0174841	0.00929974	N	Y
ENSG00000095970	protein_coding	TREM2	0.0104031	0.00819589	0.0092995	N	Y
ENSG00000087266	protein_coding	SH3BP2	0.0177356	0.000863029	0.00929933	N	N
ENSG00000109790	protein_coding	KLHL5	0.0054281	0.0131701	0.0092991	N	N
ENSG00000176490	protein_coding	DIRAS1	0.011351	0.00724303	0.00929703	N	N
ENSG00000175792	protein_coding	RUVBL1	0.00766514	0.0109282	0.00929667	N	N
ENSG00000005882	protein_coding	PDK2	0.00773972	0.0108535	0.00929662	N	N
ENSG00000124602	protein_coding	UNC5CL	0.0116318	0.00696075	0.00929626	N	N
ENSG00000135390	protein_coding	ATP5G2	0.0112913	0.00729412	0.00929272	N	N
ENSG00000187051	protein_coding	RPS19BP1	0.0132198	0.00536559	0.0092927	N	N
ENSG00000165300	protein_coding	SLITRK5	0.00291676	0.0156677	0.00929222	N	Y
ENSG00000161664	protein_coding	ASB16	0.0104465	0.00813789	0.0092922	N	N
ENSG00000262777	antisense	RP11-818O24.3	0.0110998	0.00748338	0.00929161	N	N
ENSG00000239685	processed_transcript	AP006309.4	0.000655235	0.0179247	0.00928995	N	Y
ENSG00000198064	protein_coding	61E3.4	0.0103996	0.00817836	0.00928896	N	N
ENSG00000104856	protein_coding	RELB	0.0136117	0.00496378	0.00928774	N	N
ENSG00000140092	protein_coding	FBLN5	0.00734188	0.0112318	0.00928685	N	N
ENSG00000163013	protein_coding	FBXO41	0.01301	0.00556239	0.0092862	N	N
ENSG00000008323	protein_coding	PLEKHG6	0.00747255	0.0110987	0.00928564	N	Y
ENSG00000089486	protein_coding	CDIP1	0.00448839	0.0140824	0.00928539	N	Y
ENSG00000198901	protein_coding	PRC1	0.00812462	0.0104451	0.00928487	N	N
ENSG00000133250	protein_coding	ZNF414	0.00841931	0.0101496	0.00928445	N	N
ENSG00000243153	antisense	RP11-342M1.4	0.00980571	0.00875656	0.00928113	N	N
ENSG00000188130	protein_coding	MAPK12	0.0172975	0.00126158	0.00927955	N	Y
ENSG00000165724	protein_coding	ZMYND19	0.00841594	0.0101425	0.00927924	N	N
ENSG00000266037	misc_RNA	RN7SL3	0.0103234	0.0082346	0.00927901	N	Y
ENSG00000172403	protein_coding	SYNPO2	0.00877521	0.00978107	0.00927814	N	Y
ENSG00000018236	protein_coding	CNTN1	0.0049377	0.0136171	0.00927738	N	N
ENSG00000232859	protein_coding	LYRM9	0.00259509	0.0159548	0.00927493	N	N
ENSG00000160190	protein_coding	SLC37A1	0.00259795	0.0159485	0.0092732	N	Y
ENSG00000213339	protein_coding	QTRT1	0.0103388	0.00820762	0.00927319	N	N
ENSG00000012660	protein_coding	ELOVL5	0.00464744	0.0138988	0.0092731	N	N
ENSG00000158106	protein_coding	RHPN1	0.00815714	0.0103855	0.00927132	N	N
ENSG00000142661	protein_coding	MYOM3	0.0137003	0.0048401	0.00927021	N	Y
ENSG00000136010	protein_coding	ALDH1L2	0.0106479	0.00789033	0.00926913	N	N
ENSG00000101605	protein_coding	MYOM1	0.00781695	0.0107211	0.00926904	N	N
ENSG00000115687	protein_coding	PASK	0.00804637	0.0104904	0.00926837	N	N
ENSG00000100191	protein_coding	SLC5A4	0.00935547	0.00917917	0.00926732	N	N
ENSG00000228613	antisense	AC144450.1	0.00932187	0.00921013	0.009266	N	Y
ENSG00000167088	protein_coding	SNRPD1	0.00709647	0.0114346	0.00926555	N	N
ENSG00000144868	protein_coding	TMEM108	0.010759	0.00776858	0.0092638	N	Y
ENSG00000127922	protein_coding	SHFM1	0.00874105	0.00978596	0.00926351	N	N
ENSG00000131153	protein_coding	GINS2	0.0154938	0.00303171	0.00926276	N	N
ENSG00000267709	antisense	AC024592.9	0.00910559	0.00941561	0.0092606	N	Y
ENSG00000106153	protein_coding	CHCHD2	0.00996215	0.00855829	0.00926022	N	N
ENSG00000080546	protein_coding	SESN1	0.00954454	0.00897021	0.00925738	N	Y
ENSG00000130511	protein_coding	SSBP4	0.0166239	0.00189062	0.00925727	N	N
ENSG00000087303	protein_coding	NID2	0.0105377	0.00797529	0.00925649	N	Y
ENSG00000129009	protein_coding	ISLR	0.0133757	0.00513701	0.00925638	N	Y
ENSG00000076706	protein_coding	MCAM	0.0153387	0.00317248	0.00925558	N	N
ENSG00000245812	processed_transcript	RP11-175K6.1	0.0103968	0.00811243	0.00925464	N	N
ENSG00000166816	protein_coding	LDHD	0.00836895	0.0101375	0.00925324	N	N
ENSG00000170545	protein_coding	SMAGP	0.00731191	0.0111906	0.00925125	N	Y
ENSG00000259642	protein_coding	C15orf37	0.0150475	0.00345457	0.00925103	N	Y
ENSG00000233895	lincRNA	RP1-122P22.2	0.0069334	0.0115594	0.00924642	N	N
ENSG00000232973	antisense	CYP1B1-AS1	0.0091205	0.00937161	0.00924605	N	N
ENSG00000267394	antisense	CTB-175E5.7	0.00719047	0.0113001	0.00924529	N	N
ENSG00000180035	protein_coding	ZNF48	0.0106457	0.0078437	0.00924472	N	N
ENSG00000236172	lincRNA	AC097517.2	0.00875587	0.00973067	0.00924327	N	Y
ENSG00000260121	antisense	RP5-1142A6.9	0.0129433	0.00554258	0.00924295	N	N
ENSG00000115414	protein_coding	FN1	0.00950032	0.00897986	0.00924009	N	Y
ENSG00000034053	protein_coding	APBA2	0.0156683	0.0028113	0.0092398	N	Y
ENSG00000109111	protein_coding	SUPT6H	0.0134989	0.00497712	0.009238	N	N
ENSG00000138771	protein_coding	SHROOM3	0.00670335	0.0117719	0.00923762	N	Y
ENSG00000189433	protein_coding	GJB4	0.00766826	0.0108068	0.00923753	N	N
ENSG00000232254	pseudogene	CSF2RBP1	0.00784583	0.0106268	0.00923633	N	N
ENSG00000198915	protein_coding	RASGEF1A	0.0147216	0.00375085	0.00923622	N	Y
ENSG00000148384	protein_coding	INPP5E	0.0115343	0.0069357	0.009235	N	N
ENSG00000166920	protein_coding	C15orf48	0.0072751	0.0111948	0.00923495	N	Y
ENSG00000196793	protein_coding	ZNF239	0.00803929	0.0104269	0.00923308	N	N
ENSG00000090273	protein_coding	NUDC	0.00864743	0.00981871	0.00923307	N	N
ENSG00000013275	protein_coding	PSMC4	0.00981834	0.00864431	0.00923132	N	N
ENSG00000011105	protein_coding	TSPAN9	0.0133792	0.00507978	0.00922951	N	N
ENSG00000171848	protein_coding	RRM2	0.00361143	0.0148471	0.00922927	N	N
ENSG00000242902	processed_transcript	RP11-309L24.2	0.0112327	0.0072246	0.00922864	N	Y
ENSG00000265629	protein_coding	AC011897.1	0.0105221	0.00793338	0.00922774	N	Y
ENSG00000058404	protein_coding	CAMK2B	0.00952771	0.00892756	0.00922763	N	N
ENSG00000072682	protein_coding	P4HA2	0.00762275	0.0108307	0.0092267	N	Y
ENSG00000179715	protein_coding	PCED1B	0.012926	0.00552718	0.0092266	N	N
ENSG00000271109	lincRNA	CTC-523E23.11	0.00605662	0.0123947	0.00922569	N	N
ENSG00000235088	pseudogene	RP4-620E11.4	0.00938509	0.00906438	0.00922474	N	N
ENSG00000184682	protein_coding	C11orf89	0.0115413	0.00690685	0.00922407	N	N
ENSG00000150593	protein_coding	PDCD4	0.00847746	0.00996867	0.00922307	N	Y
ENSG00000104889	protein_coding	RNASEH2A	0.0153545	0.00309122	0.00922287	N	N
ENSG00000131055	protein_coding	COX4I2	0.00638243	0.0120629	0.00922266	N	N
ENSG00000126457	protein_coding	PRMT1	0.00908189	0.00936302	0.00922246	N	N
ENSG00000106571	protein_coding	GLI3	0.00789468	0.0105484	0.00922156	N	N
ENSG00000131044	protein_coding	TTLL9	0.00788717	0.0105559	0.00922154	N	Y
ENSG00000157087	protein_coding	ATP2B2	0.00556469	0.0128766	0.00922067	N	N
ENSG00000224474	protein_coding	AL355490.1	0.0129988	0.00544069	0.00921974	N	N
ENSG00000124201	protein_coding	ZNFX1	0.00912306	0.00931623	0.00921965	N	N
ENSG00000247903	antisense	RP11-421F16.3	0.0101483	0.00829096	0.00921961	N	Y
ENSG00000155657	protein_coding	TTN	0.00751585	0.0109204	0.0092181	N	N
ENSG00000057019	protein_coding	DCBLD2	0.0086295	0.00980669	0.0092181	N	N
ENSG00000240224	protein_coding	UGT1A5	0.00578866	0.0126453	0.00921697	N	Y
ENSG00000143476	protein_coding	DTL	0.0109763	0.00745612	0.00921621	N	N
ENSG00000167693	protein_coding	NXN	0.00997295	0.00845871	0.00921583	N	N
ENSG00000071655	protein_coding	MBD3	0.0113097	0.00712171	0.00921572	N	N
ENSG00000227733	sense_intronic	RP4-565E6.1	0.00551505	0.0129156	0.00921534	N	N
ENSG00000160213	protein_coding	CSTB	0.00786054	0.0105669	0.00921371	N	Y
ENSG00000168060	protein_coding	NAALADL1	0.00852285	0.00990447	0.00921366	N	N
ENSG00000214279	pseudogene	RP11-108K14.4	0.00952306	0.00890255	0.0092128	N	Y
ENSG00000268518	lincRNA	CTD-2545M3.8	0.0117304	0.00669373	0.00921206	N	Y
ENSG00000263307	antisense	RP11-166B2.8	0.00901762	0.00940476	0.00921119	N	N
ENSG00000163815	protein_coding	CLEC3B	0.00285718	0.0155647	0.00921095	N	Y
ENSG00000112837	protein_coding	TBX18	0.00509433	0.0133273	0.00921079	N	N
ENSG00000111319	protein_coding	SCNN1A	0.00391777	0.014502	0.00920989	N	Y
ENSG00000233393	lincRNA	AP000688.29	0.00663502	0.0117832	0.00920911	N	N
ENSG00000257767	protein_coding	RP11-162P23.2	0.010085	0.00833223	0.00920864	N	N
ENSG00000134247	protein_coding	PTGFRN	0.00589569	0.0125211	0.00920838	N	N
ENSG00000161653	protein_coding	NAGS	0.0121125	0.00630269	0.0092076	N	N
ENSG00000160200	protein_coding	CBS	0.014893	0.00351548	0.00920426	N	Y
ENSG00000160410	protein_coding	SHKBP1	0.0138824	0.00452411	0.00920325	N	N
ENSG00000212998	protein_coding	RBM12B-AS1	0.0104486	0.00795767	0.00920314	N	N
ENSG00000267130	lincRNA	CTD-2540B15.9	0.0084668	0.00993713	0.00920197	N	N
ENSG00000065911	protein_coding	MTHFD2	0.00431146	0.0140898	0.00920063	N	N
ENSG00000114854	protein_coding	TNNC1	0.00986409	0.00853687	0.00920048	N	Y
ENSG00000149016	protein_coding	TUT1	0.010458	0.00794241	0.00920021	N	N
ENSG00000154803	protein_coding	FLCN	0.0152691	0.00313065	0.00919989	N	N
ENSG00000100591	protein_coding	AHSA1	0.00843671	0.00996243	0.00919957	N	N
ENSG00000167759	protein_coding	KLK13	0.00817837	0.0102186	0.00919847	N	Y
ENSG00000102871	protein_coding	TRADD	0.0130695	0.0053244	0.00919694	N	N
ENSG00000134444	protein_coding	KIAA1468	0.010838	0.0075521	0.00919504	N	Y
ENSG00000161944	protein_coding	ASGR2	0.00965224	0.00873739	0.00919481	N	N
ENSG00000163702	protein_coding	IL17RC	0.0101843	0.00820402	0.00919418	N	N
ENSG00000067798	protein_coding	NAV3	0.00684291	0.0115439	0.0091934	N	N
ENSG00000170667	protein_coding	RASA4B	0.00908093	0.00930334	0.00919214	N	N
ENSG00000244560	pseudogene	RP4-800G7.2	0.00987144	0.00851024	0.00919084	N	N
ENSG00000061337	protein_coding	LZTS1	0.00531339	0.0130675	0.00919044	N	N
ENSG00000130175	protein_coding	PRKCSH	0.0164528	0.00192534	0.00918909	N	N
ENSG00000132386	protein_coding	SERPINF1	0.0120816	0.00629653	0.00918908	N	N
ENSG00000237238	pseudogene	RP11-236F9.4	0.00776576	0.0106124	0.00918907	N	Y
ENSG00000099331	protein_coding	MYO9B	0.0120867	0.00629127	0.00918899	N	N
ENSG00000033050	protein_coding	ABCF2	0.00928287	0.00909308	0.00918797	N	N
ENSG00000118407	protein_coding	FILIP1	0.0100544	0.00831983	0.00918709	N	N
ENSG00000136383	protein_coding	ALPK3	0.0117164	0.00665724	0.00918682	N	N
ENSG00000066583	protein_coding	ISOC1	0.00908308	0.00928867	0.00918587	N	Y
ENSG00000121775	protein_coding	TMEM39B	0.014977	0.00339452	0.00918577	N	N
ENSG00000177030	protein_coding	DEAF1	0.00680264	0.0115683	0.00918549	N	N
ENSG00000099385	protein_coding	BCL7C	0.0164846	0.00188597	0.00918531	N	N
ENSG00000120686	protein_coding	UFM1	0.00868038	0.00968923	0.00918481	N	Y
ENSG00000213988	protein_coding	ZNF90	0.00191134	0.0164557	0.0091835	N	N
ENSG00000205336	protein_coding	GPR56	0.0156405	0.00272406	0.0091823	N	N
ENSG00000132122	protein_coding	SPATA6	0.00632222	0.0120404	0.0091813	N	Y
ENSG00000169217	protein_coding	CD2BP2	0.0159923	0.00236904	0.00918067	N	N
ENSG00000141577	protein_coding	AZI1	0.0141114	0.00424643	0.00917891	N	Y
ENSG00000127586	protein_coding	CHTF18	0.0166284	0.00172776	0.0091781	N	N
ENSG00000185482	protein_coding	STAC3	0.00984132	0.00851216	0.00917674	N	N
ENSG00000100994	protein_coding	PYGB	0.0139668	0.0043812	0.009174	N	N
ENSG00000147224	protein_coding	PRPS1	0.00562962	0.0127176	0.00917359	N	N
ENSG00000227568	pseudogene	SNX18P26	0.00677509	0.0115707	0.00917291	N	Y
ENSG00000100056	protein_coding	DGCR14	0.0158367	0.00250589	0.0091713	N	N
ENSG00000204571	protein_coding	KRTAP5-11	0.00775073	0.0105881	0.00916941	N	N
ENSG00000175745	protein_coding	NR2F1	0.00504272	0.013296	0.00916937	N	N
ENSG00000269439	lincRNA	CTD-3131K8.2	0.00600435	0.0123318	0.00916808	N	N
ENSG00000166831	protein_coding	RBPMS2	0.0129829	0.00535104	0.00916696	N	Y
ENSG00000140022	protein_coding	STON2	0.00859747	0.00973567	0.00916657	N	N
ENSG00000164574	protein_coding	GALNT10	0.0110137	0.0073183	0.00916601	N	N
ENSG00000153531	protein_coding	ADPRHL1	0.00907006	0.00925836	0.00916421	N	N
ENSG00000221792	miRNA	MIR1282	0.0101647	0.00815627	0.00916051	N	N
ENSG00000187186	protein_coding	RP11-195F19.5	0.009874	0.00844594	0.00915997	N	N
ENSG00000163590	protein_coding	PPM1L	0.00742157	0.0108982	0.00915987	N	Y
ENSG00000234262	pseudogene	RP1-20N18.4	0.0062657	0.0120538	0.00915974	N	Y
ENSG00000135637	protein_coding	CCDC142	0.0130022	0.00531554	0.00915886	N	N
ENSG00000188760	protein_coding	TMEM198	0.00997089	0.00834585	0.00915837	N	N
ENSG00000236830	processed_transcript	CBR3-AS1	0.00807438	0.0102408	0.00915757	N	Y
ENSG00000163141	protein_coding	BNIPL	0.00605404	0.0122603	0.00915717	N	Y
ENSG00000101331	protein_coding	CCM2L	0.010198	0.00811425	0.00915611	N	N
ENSG00000125378	protein_coding	BMP4	0.00186736	0.0164439	0.00915564	N	N
ENSG00000253893	antisense	FAM85B	0.00155027	0.0167603	0.00915529	N	Y
ENSG00000257557	antisense	RP11-84G21.1	0.0111103	0.00719873	0.00915452	N	N
ENSG00000160883	protein_coding	HK3	0.0116897	0.00661803	0.00915388	N	Y
ENSG00000099910	protein_coding	KLHL22	0.01345	0.00485399	0.00915199	N	N
ENSG00000109667	protein_coding	SLC2A9	0.00741482	0.010889	0.00915192	N	N
ENSG00000171298	protein_coding	GAA	0.0115415	0.00676091	0.00915122	N	N
ENSG00000129244	protein_coding	ATP1B2	0.00488705	0.0134143	0.00915067	N	N
ENSG00000228742	lincRNA	RP5-884M6.1	0.00568248	0.0126172	0.00914984	N	Y
ENSG00000232533	antisense	AC093673.5	0.00905349	0.00924564	0.00914957	N	N
ENSG00000183401	protein_coding	CCDC159	0.00838052	0.00991456	0.00914754	N	N
ENSG00000134153	protein_coding	EMC7	0.00927796	0.00901658	0.00914727	N	N
ENSG00000165802	protein_coding	NSMF	0.0122737	0.00601437	0.00914404	N	N
ENSG00000013364	protein_coding	MVP	0.0158304	0.00245531	0.00914286	N	N
ENSG00000250513	antisense	CTC-349C3.1	0.00681079	0.0114719	0.00914133	N	N
ENSG00000196553	processed_transcript	LINC00238	0.00753742	0.0107438	0.00914063	N	N
ENSG00000139044	protein_coding	B4GALNT3	0.00803687	0.0102443	0.00914059	N	N
ENSG00000108963	protein_coding	DPH1	0.00846411	0.00981693	0.00914052	N	N
ENSG00000121152	protein_coding	NCAPH	0.00505241	0.013224	0.00913823	N	N
ENSG00000229647	lincRNA	AC007879.7	0.00496809	0.0133081	0.00913809	N	N
ENSG00000082438	protein_coding	COBLL1	0.0100246	0.00824068	0.00913265	N	Y
ENSG00000203886	antisense	CYP17A1-AS1	0.00554581	0.0127188	0.00913233	N	N
[truncated: 24,736 more rows]

## Sheet: SuppTableS9_SubclusterGeneInfo
Supplemental Table S9. Information on the members of a subcluster of significantly correlated genes in our dataset (Figure 5), taken from online gene information databases
DE; differential expression. NvD: Normal versus Dysplasia. DvT: Dysplasia versus Tumour. NvT: Normal versus Tumour.
Gene Name	DE	Description	Info
NOS2	NvT	Nitric oxide synthase 2, inducible	Has roles in the innate immune system and displays antibacterial, antiviral and antifungal activity
APOL4	no	Apolipoprotein L, 4	May play a role in lipid exchange and transport throughout the body.
DDX58	no	DEAD (Asp-Glu-Ala-Asp) box polypeptide 58	Innate immune receptor which acts as a cytoplasmic sensor of viral nucleic acids and plays a major role in sensing viral infection and in the activation of a cascade of antiviral responses including the induction oftype I interferons and proinflammatory cytokines.
IFIH1	NvD	Interferon induced with helicase C domain 1	May play an important role in enhancing natural killer cell function and may be involved in growth inhibition and apoptosis in several tumor cell lines
STAT1	no	Signal transducer and activator of transcription 1, 91kDa	Signal transducer and transcription activator that mediates cellular responses to interferons (IFNs), cytokine KITLG/SCF and other cytokines and growth factors.
IFIT3	NvD, NvT	Interferon-induced protein with tetratricopeptide repeats 3	Acts as an inhibitor of cellular as well as viral processes, cell migration, proliferation, signaling, and viral replication. An inteferon type 1 signature gene
IDO1	NvD, NvT	Indoleamine 2,3-dioxygenase 1	Thought to play a role in a variety of pathophysiological processes such as antimicrobial and antitumor defense, neuropathology, immunoregulation, and antioxidant activity.
CMPK2	NvT	Cytidine monophosphate (UMP-CMP) kinase 2, mitochondrial	Encodes one of the enzymes in the nucleotide synthesis salvage pathway that may participate in terminal differentiation of monocytic cells
IFI44L	NvD	Interferon-induced protein 44-like	An inteferon type 1 signature gene
IFI44	NvD	Interferon-induced protein 44	This protein aggregates to form microtubular structures. An inteferon type 1 signature gene
PARP9	NvD	Poly (ADP-ribose) polymerase family, member 9	Plays a role in PARP1-dependent DNA damage repair. Involved in inducing the expression of IFN-gamma-responsive genes.
WARS	NvD	Tryptophanyl-tRNA synthetase	Regulates ERK, Akt, and eNOS activation pathways that are associated with angiogenesis, cytoskeletal reorganization and shear stress-responsive gene expression
GBP5	NvD	Guanylate binding protein 5	Stimulates the NLRP3 inflammasome assembly upon bacterial challenge
MX1	no	Myxovirus (influenza virus) resistance 1, interferon-inducible protein p78 (mouse)	Enhances ER stress-mediated cell death after influenza virus infection
CXCL10	NvD	Chemokine (C-X-C motif) ligand 10	Binding of this gene's product to CXCR3 results in pleiotropic effects, including stimulation of monocytes, natural killer and T-cell migration,
SAMD9L	no	Sterile alpha motif domain containing 9-like	Direct links with acute myeloid leukemia. Recently been shown to play key roles in the innate immune responses to stimuli such as viral infection
MX2	no	Myxovirus (influenza virus) resistance 2 (mouse)	Upregulated by interferon-alpha. May play a role in regulating nucleocytoplasmic transport and cell-cycle progression.
AP001610.5	no	Novel antisense transcript	Antisense to MX1 with partial exon overlap
RP4-620F22.2	NvD	Novel antisense transcript	Antisense to GBP5 with partial exon overlap
RP11-638I2.8	NvD	Novel antisense transcript	Antisense to WARS with no annotated exon overlap
